# Supplementary material for: Transcriptome Analysis of Poplar Under Salt Stress and Over-Expression of Transcription Factor NAC57 Gene Confers Salt Tolerance in Transgenic Arabidopsis
Source: Front Plant Sci. 2018 Sep 4;9:1121. doi: 10.3389/fpls.2018.01121 (PMC6131821; doi:10.3389/fpls.2018.01121)
Supplement: DATA SHEET S1 — The FPKM of six biological groups of poplar leaves. [file Data_Sheet_1.xlsx]

## Sheet: Sheet1
geneID	geneLength	S-1_expected_count	S-1_FPKM	S-2_expected_count	S-2_FPKM	S-4_expected_count	S-4_FPKM	W-1_expected_count	W-1_FPKM	W-2_expected_count	W-2_FPKM	W-4_expected_count	W-4_FPKM
Potri.001G000100.1|PACid:27043735	843	0	0	0	0	0	0	0	0	0	0	0	0
Potri.001G000200.1|PACid:27045395	1137	0	0	0	0	0	0	1	0.12	0	0	0	0
Potri.001G000300.1|PACid:27045442	210	3	5.57	4	7.5	8	16.29	4	7.62	2	3.13	7	11.27
Potri.001G000400.1|PACid:27046906	195	0	0	0	0	0	0	0	0	0	0	0	0
Potri.001G000400.2|PACid:27046909	171	0.67	2.02	0	0	0	0	0	0	0.33	0.84	0	0
Potri.001G000400.3|PACid:27046907	171	0.67	2.02	0	0	0	0	0	0	0.33	0.84	0	0
Potri.001G000400.4|PACid:27046908	171	0.67	2.02	0	0	0	0	0	0	0.33	0.84	0	0
Potri.001G000500.1|PACid:27042524	1656	0	0	1	0.08	0	0	0	0	0	0	0	0
Potri.001G000600.1|PACid:27043996	1662	0	0	1	0.08	0	0	0	0	0	0	0	0
Potri.001G000700.1|PACid:27042969	954	0	0	0	0	0	0	0	0	0	0	0	0
Potri.001G000700.2|PACid:27042970	894	171	27.95	195.99	31.9	157	27.32	157	25.08	173	25.24	192	27.76
Potri.001G000800.1|PACid:27044959	2844	42	1.85	40	1.75	16	0.75	44	1.88	42	1.66	33	1.29
Potri.001G000900.1|PACid:27047814	1017	67.83	9.47	73.32	10.19	57.29	8.51	41.22	5.62	57.08	7.12	80.03	9.89
Potri.001G000900.2|PACid:27047815	972	436.47	64.37	605.96	88.95	487.63	76.51	359.87	51.82	387.84	51.11	450.74	58.84
Potri.001G000900.3|PACid:27047816	972	436.47	64.37	605.96	88.95	487.63	76.51	359.87	51.82	387.84	51.11	450.74	58.84
Potri.001G000900.4|PACid:27047818	774	0	0	1.46	0.29	0	0	0	0	0	0	0	0
Potri.001G000900.5|PACid:27047819	690	76.99	17.55	38.31	8.71	22.28	5.42	10.02	2.24	32.88	6.67	46.65	9.39
Potri.001G000900.6|PACid:27047817	831	144.25	25.83	0	0	108.18	20.64	153.02	26.81	111.36	17.79	63.84	10.11
Potri.001G001000.1|PACid:27047889	819	42	7.66	10	1.82	20	3.89	65	11.6	62	10.09	79	12.74
Potri.001G001100.1|PACid:27048354	705	0	0	0	0	0	0	2	0.43	1	0.2	7	1.37
Potri.001G001200.1|PACid:27041680	1908	0.5	0.03	1	0.07	0	0	0	0	1	0.06	0	0
Potri.001G001200.2|PACid:27041679	1908	0.5	0.03	1	0.07	0	0	0	0	1	0.06	0	0
Potri.001G001300.1|PACid:27046201	720	201	43.3	174	37.38	187	42.98	136.45	28.82	180	34.53	189.68	36.1
Potri.001G001300.2|PACid:27046202	690	0	0	0	0	0	0	0	0	0	0	5.32	1.07
Potri.001G001300.3|PACid:27046203	681	0	0	0	0	0	0	0	0	0	0	0	0
Potri.001G001300.4|PACid:27046204	510	0	0	0	0	0	0	3.55	1.23	0	0	0	0
Potri.001G001400.1|PACid:27044362	687	14.42	3.3	26	5.95	0	0	0	0	0	0	15	3.04
Potri.001G001400.2|PACid:27044363	660	12.58	3.04	0	0	18	4.65	23	5.47	21	4.52	0	0
Potri.001G001500.1|PACid:27041005	1149	47.33	5.71	51.67	6.2	41.67	5.35	47.33	5.57	55	5.94	47.67	5.1
Potri.001G001500.2|PACid:27041006	1149	47.33	5.71	51.67	6.2	41.67	5.35	47.33	5.57	55	5.94	47.67	5.1
Potri.001G001500.3|PACid:27041004	1149	47.33	5.71	51.67	6.2	41.67	5.35	47.33	5.57	55	5.94	47.67	5.1
Potri.001G001600.1|PACid:27047280	1539	600	51.76	812	69.59	1136	103.98	524	43.96	592	45.77	1177	90.02
Potri.001G001700.1|PACid:27040133	1971	209	13.7	203	13.21	145	10.07	216	13.75	158	9.29	174	10.12
Potri.001G001800.1|PACid:27041150	225	0	0	0	0	0.67	1.16	0	0	0	0	0	0
Potri.001G001800.2|PACid:27041151	225	0	0	0	0	0.67	1.16	0	0	0	0	0	0
Potri.001G001800.3|PACid:27041152	225	0	0	0	0	0.67	1.16	0	0	0	0	0	0
Potri.001G001900.1|PACid:27040474	156	0	0	0	0	0	0	0	0	0	0	0	0
Potri.001G002000.1|PACid:27041364	1848	2482.11	174.61	2951	206.14	2615	195.07	2367	161.77	2455	154.9	2304	143.77
Potri.001G002000.2|PACid:27041365	1701	0	0	0	0	0	0	0	0	0	0	0	0
Potri.001G002100.1|PACid:27046658	255	0	0	0	0	0	0	0	0	0	0	0	0
Potri.001G002100.2|PACid:27046659	255	0	0	0	0	0	0	0	0	0	0	0	0
Potri.001G002200.1|PACid:27042154	1797	9	0.65	2	0.14	5	0.38	11	0.78	14	0.91	9	0.58
Potri.001G002300.1|PACid:27046503	1197	0	0	2.88	0.33	0	0	0	0	0	0	0	0
Potri.001G002300.2|PACid:27046510	708	13.92	3.07	14.94	3.28	0	0	10.59	2.29	10.16	1.99	15.34	2.98
Potri.001G002300.3|PACid:27046504	1152	45.16	5.44	16.68	2	27.75	3.55	90.95	10.67	64.46	6.94	43.64	4.65
Potri.001G002300.4|PACid:27046507	804	7.92	1.48	21.49	4	12.25	2.44	10.46	1.91	7.55	1.26	0	0
Potri.001G002300.5|PACid:27046508	804	0	0	0	0	0	0	0	0	7.83	1.3	0	0
Potri.001G002300.6|PACid:27046509	738	0	0	0	0	0	0	0	0	0	0	0	0
Potri.001G002300.7|PACid:27046505	1107	0	0	0	0	0	0	0	0	0	0	27.02	3.02
Potri.001G002300.8|PACid:27046506	1038	0	0	0	0	0	0	0	0	0	0	0	0
Potri.001G002400.1|PACid:27044898	408	0	0	0	0	0	0	0	0	1	0.44	0	0
Potri.001G002400.2|PACid:27044899	396	0	0	0	0	0	0	0	0	0	0	0	0
Potri.001G002500.1|PACid:27044297	1824	1130	80.65	1522.5	107.9	1577.6	119.4	779	54.02	964.5	61.74	1074.98	68.05
Potri.001G002500.2|PACid:27044298	1824	1130	80.65	1522.5	107.9	1577.6	119.4	779	54.02	964.5	61.74	1074.98	68.05
Potri.001G002600.1|PACid:27041329	1863	3	0.21	11	0.76	14	1.04	3	0.2	6	0.38	6	0.37
Potri.001G002700.1|PACid:27040618	921	0	0	0	0	0	0	0	0	0	0	0	0
Potri.001G002800.1|PACid:27047882	1452	0	0	0	0	0	0	0	0	0	0	0	0
Potri.001G002900.1|PACid:27043033	237	0	0	1	1.43	0	0	0	0	0	0	0	0
Potri.001G003000.1|PACid:27045248	1368	13	1.28	8	0.78	5	0.52	19	1.82	8	0.71	4	0.35
Potri.001G003100.1|PACid:27047425	1230	165.91	18.5	167	18.51	121	14.33	150	16.29	128.16	12.79	76.21	7.53
Potri.001G003100.2|PACid:27047426	1212	16.09	1.83	0	0	0	0	0	0	9.84	1	0	0
Potri.001G003100.3|PACid:27047427	963	0	0	0	0	0	0	0	0	0	0	6.79	0.9
Potri.001G003200.1|PACid:27044405	2418	2	0.1	2	0.1	7	0.39	0	0	2	0.09	0	0
Potri.001G003300.1|PACid:27044107	489	3	1.12	0	0	3	1.2	4	1.47	0	0	0	0
Potri.001G003300.2|PACid:27044108	474	0	0	3	1.17	0	0	0	0	0	0	0	0
Potri.001G003400.1|PACid:27044592	408	89	44.29	48	23.97	72	38.61	133	65.89	110	48.1	139	60.72
Potri.001G003500.1|PACid:27043476	333	2.49	1.77	4.5	3.22	3	2.31	1	0.71	0.5	0.31	1	0.62
Potri.001G003500.2|PACid:27043475	333	0.51	0.36	4.5	3.22	3	2.31	1	0.71	0.5	0.31	1	0.62
Potri.001G003600.1|PACid:27041651	900	1	0.16	0	0	1	0.17	0	0	0	0	0	0
Potri.001G003700.1|PACid:27048393	924	75	11.77	97	15.15	82	13.69	62	9.5	73	10.23	81	11.25
Potri.001G003800.1|PACid:27048340	1275	210	22.46	208	22.11	186	21.12	312.7	32.56	331	31.69	359	34.02
Potri.001G003800.2|PACid:27048341	978	0	0	0	0	0	0	0	0	0	0	0	0
Potri.001G003800.3|PACid:27048342	945	0	0	0	0	0	0	8.31	1.24	0	0	0	0
Potri.001G003900.1|PACid:27046598	6372	574.66	10.92	525.61	9.91	551.91	11.1	551.45	10.15	571.54	9.77	556.04	9.39
Potri.001G003900.2|PACid:27046599	5985	351.38	7.12	296.76	5.97	172.28	3.7	299.54	5.88	277.62	5.06	315.81	5.69
Potri.001G004000.1|PACid:27042485	600	13.67	3.77	11	3.03	3.33	0.98	13	3.53	10.33	2.53	6.33	1.54
Potri.001G004000.2|PACid:27042484	600	13.67	3.77	11	3.03	3.33	0.98	13	3.53	10.33	2.53	6.33	1.54
Potri.001G004000.3|PACid:27042486	600	13.67	3.77	11	3.03	3.33	0.98	13	3.53	10.33	2.53	6.33	1.54
Potri.001G004100.1|PACid:27048670	180	6	16.07	4	10.82	5	14.74	9	24.95	8	17.81	13	30.08
Potri.001G004200.1|PACid:27044283	5877	725.45	14.99	613.57	12.57	433.3	9.47	591.98	11.84	373.27	6.93	501.52	9.2
Potri.001G004200.2|PACid:27044284	4764	133.55	3.43	194.43	4.95	223.7	6.08	61.02	1.52	320.73	7.4	161.48	3.68
Potri.001G004300.1|PACid:27041099	744	0	0	0	0	0	0	0	0	0	0	0	0
Potri.001G004300.2|PACid:27041101	669	8.04	1.91	7.68	1.82	4.3	1.09	3.76	0.88	5.34	1.13	5.47	1.15
Potri.001G004300.3|PACid:27041098	744	56.6	11.68	58.58	12.05	38.86	8.55	36.32	7.35	39.69	7.3	26.79	4.89
Potri.001G004300.4|PACid:27041100	711	22.36	4.9	44.74	9.77	22.84	5.34	19.92	4.28	3.97	0.78	9.75	1.89
Potri.001G004400.1|PACid:27042559	399	0	0	0	0	0	0	0	0	0	0	0	0
Potri.001G004500.1|PACid:27046922	900	609.16	98.74	803.52	129.68	729	125.78	415.65	65.84	521.7	75.5	489.33	70.18
Potri.001G004600.1|PACid:27047327	1353	296.5	29.61	235.5	23.37	168	17.81	458	44.52	528.5	47.27	600	53.1
Potri.001G004600.2|PACid:27047326	1353	296.5	29.61	235.5	23.37	168	17.81	458	44.52	528.5	47.27	600	53.1
Potri.001G004700.1|PACid:27043377	864	0	0	0	0	1	0.18	0	0	0	0	5	0.75
Potri.001G004800.1|PACid:27042391	3345	767	28.49	855	31.51	649	25.53	523	18.83	503	16.79	612	20.18
Potri.001G004900.1|PACid:27042615	471	0	0	0	0	0	0	0	0	0	0	0	0
Potri.001G005000.1|PACid:27047665	669	7.57	1.8	8.33	1.97	27	6.85	0	0	4.5	0.95	40	8.39
Potri.001G005000.2|PACid:27047667	627	0	0	0	0	0	0	0	0	0	0	0	0
Potri.001G005000.3|PACid:27047669	552	4.43	1.38	20.67	6.42	0	0	15.17	4.65	17.14	4.72	0	0
Potri.001G005000.4|PACid:27047670	549	0	0	0	0	0	0	0	0	0	0	0	0
Potri.001G005000.5|PACid:27047671	465	0	0	0	0	0	0	0	0	0	0	0	0
Potri.001G005000.6|PACid:27047672	414	0	0	0	0	0	0	1.83	0.89	0	0	0	0
Potri.001G005000.7|PACid:27047668	591	0	0	0	0	0	0	0	0	0	0	0	0
Potri.001G005000.8|PACid:27047666	633	0	0	0	0	0	0	0	0	0	0	0	0
Potri.001G005000.9|PACid:27047673	414	0	0	0	0	0	0	0	0	1.36	0.58	0	0
Potri.001G005100.1|PACid:27043492	951	218	33.02	262	39.5	89	14.34	301	44.52	287	38.83	133	17.83
Potri.001G005200.1|PACid:27047031	123	0	0	0	0	0	0	0	0	0	0	0	0
Potri.001G005200.2|PACid:27047032	120	0	0	0	0	0	0	0	0	0	0	0	0
Potri.001G005300.1|PACid:27041908	603	3	0.82	9	2.46	0	0	7	1.89	1	0.24	4	0.97
Potri.001G005400.1|PACid:27048324	615	0	0	0	0	0	0	0	0	0	0	0	0
Potri.001G005500.1|PACid:27043831	1677	342.7	26.85	394.8	30.72	449	37.32	397.22	30.25	407.9	28.65	535.68	37.22
Potri.001G005500.2|PACid:27043832	1347	55.3	5.55	47.2	4.71	0	0	131.78	12.87	139.1	12.5	147.32	13.1
Potri.001G005600.1|PACid:27047842	1098	0	0	0	0	0	0	0	0	0	0	0	0
Potri.001G005700.1|PACid:27044612	1593	0	0	6.99	0.58	0	0	0	0	0	0	0	0
Potri.001G005700.2|PACid:27044613	1581	66	5.52	25.01	2.08	53	4.71	69	5.61	64	4.8	113	8.39
Potri.001G005800.1|PACid:27040677	300	0	0	0	0	0	0	0	0	0	0	0	0
Potri.001G005900.1|PACid:27044128	1128	0	0	10.45	1.28	0	0	0	0	0	0	14.6	1.6
Potri.001G005900.2|PACid:27044124	1623	416.58	33.85	232.77	18.79	333.18	28.72	831	65.65	954.03	69.5	1056.42	76.13
Potri.001G005900.3|PACid:27044127	1371	0	0	0	0	102.64	10.72	0	0	0	0	0	0
Potri.001G005900.4|PACid:27044126	1437	5.84	0.54	0	0	0	0	0	0	4.94	0.41	9.56	0.79
Potri.001G005900.5|PACid:27044125	1623	416.58	33.85	232.77	18.79	333.18	28.72	831	65.65	954.03	69.5	1056.42	76.13
Potri.001G006000.1|PACid:27041612	474	43	16.8	16	6.26	21.01	8.82	35.53	13.76	31	10.69	84	28.87
Potri.001G006000.2|PACid:27041613	465	0	0	0	0	0	0	2.47	0.98	0	0	0	0
Potri.001G006000.3|PACid:27041614	408	0	0	0	0	0	0	0	0	0	0	0	0
Potri.001G006100.1|PACid:27044920	2307	45	2.48	23	1.26	27	1.58	43	2.3	50	2.48	41	2.01
Potri.001G006200.1|PACid:27047651	1791	18	1.31	18	1.3	11	0.85	9	0.64	9	0.59	4	0.26
Potri.001G006300.1|PACid:27045335	603	24.82	6.8	35.5	9.72	28.5	8.35	23.04	6.21	17	4.14	25.01	6.04
Potri.001G006300.2|PACid:27045336	603	24.82	6.8	35.5	9.72	28.5	8.35	23.05	6.22	17	4.14	24.99	6.04
Potri.001G006300.3|PACid:27045337	450	5.37	2.28	0	0	0	0	2.91	1.22	0	0	0	0
Potri.001G006400.1|PACid:27040353	837	1.06	0.19	0	0	0	0	0	0	0	0	1.02	0.16
Potri.001G006400.2|PACid:27040354	735	20.16	4.23	18.25	3.82	25.49	5.7	15.24	3.13	23.19	4.33	26.58	4.93
Potri.001G006400.3|PACid:27040357	717	0	0	1.32	0.28	0	0	0	0	0	0	0	0
Potri.001G006400.4|PACid:27040358	639	132.45	33.49	165.92	41.89	142.54	38.51	92.29	22.94	79.44	17.85	139.23	31.07
Potri.001G006400.5|PACid:27040355	735	20.16	4.23	18.25	3.82	25.49	5.7	15.24	3.13	23.19	4.33	26.58	4.93
Potri.001G006400.6|PACid:27040356	735	20.16	4.23	18.25	3.82	25.49	5.7	15.24	3.13	23.19	4.33	26.58	4.93
Potri.001G006500.1|PACid:27044953	1482	24	2.16	15.5	1.39	19.5	1.86	39	3.41	34	2.74	55	4.39
Potri.001G006500.2|PACid:27044952	1482	24	2.16	15.5	1.39	19.5	1.86	39	3.41	34	2.74	55	4.39
Potri.001G006600.1|PACid:27040395	2184	5	0.29	0	0	1	0.06	4	0.23	3	0.16	10	0.52
Potri.001G006700.1|PACid:27043807	2193	505	29.46	1142	66.13	1590	98.3	365	20.67	354	18.53	1040	53.83
Potri.001G006700.2|PACid:27043808	2193	0	0	0	0	0	0	0	0	0	0	0	0
Potri.001G006800.1|PACid:27047729	1074	0	0	0	0	0	0	0	0	0	0	0	0
Potri.001G006900.1|PACid:27043090	882	0	0	0	0	0	0	0	0	0	0	0	0
Potri.001G007000.1|PACid:27048198	1038	431	58.71	444	60.18	581	84.16	64	8.51	68	8.28	69	8.32
Potri.001G007100.1|PACid:27048022	1086	3	0.39	0	0	1	0.14	0	0	0	0	0	0
Potri.001G007200.1|PACid:27047712	1410	25	2.38	40	3.79	35	3.54	37	3.43	32	2.73	63	5.32
Potri.001G007300.1|PACid:27047446	1416	71	6.73	122	11.49	124	12.48	140	12.91	128	10.87	175	14.71
Potri.001G007400.1|PACid:27047372	1065	0	0	0	0	0	0	0	0	0	0	0	0
Potri.001G007500.1|PACid:27043463	393	0	0	0	0	0	0	0	0	0	0	0	0
Potri.001G007600.1|PACid:27043493	324	0	0	0	0	0	0	0	0	0	0	0	0
Potri.001G007700.1|PACid:27040595	1149	0	0	1	0.12	0	0	0	0	0	0	1	0.11
Potri.001G007800.1|PACid:27040330	942	303	46.43	312.24	47.63	272	44.35	282	42.2	288.25	39.45	326	44.21
Potri.001G007900.1|PACid:27045205	1341	0	0	0	0	0	0	0	0	0	0	0	0
Potri.001G007900.2|PACid:27045202	1860	188.33	13.15	224.37	15.56	212.79	15.76	133.15	9.03	124.87	7.82	145.53	9.02
Potri.001G007900.3|PACid:27045203	1860	188.33	13.15	224.37	15.56	212.79	15.76	133.15	9.03	124.87	7.82	145.53	9.02
Potri.001G007900.4|PACid:27045204	1860	188.33	13.15	224.37	15.56	212.79	15.76	133.15	9.03	124.87	7.82	145.53	9.02
Potri.001G008000.1|PACid:27040923	1314	42.43	4.38	54.55	5.6	66.47	7.29	42.08	4.23	55.03	5.09	47.9	4.38
Potri.001G008100.1|PACid:27048164	234	0	0	0	0	0	0	0	0	0	0	0	0
Potri.001G008200.1|PACid:27040382	228	0	0	0	0	0	0	0	0	0	0	0	0
Potri.001G008300.1|PACid:27045232	483	73.3	27.82	73.1	27.79	76.14	31.03	48.24	18.13	40.36	13.53	62.35	20.82
Potri.001G008400.1|PACid:27045277	531	422	138.82	365	120.12	533	187.93	275	89.33	325	94.67	390	113.02
Potri.001G008400.2|PACid:27045278	426	0	0	0	0	0	0	0	0	0	0	0	0
Potri.001G008500.1|PACid:27040276	570	29.56	8.77	10.42	3.09	34.06	10.82	57.49	16.82	76.9	20.24	44.23	11.57
Potri.001G008500.2|PACid:27040277	450	42.44	18	19.58	8.32	14.94	6.81	15.51	6.52	25.1	9.38	36.77	13.71
Potri.001G008600.1|PACid:27047582	330	0	0	0	0	0	0	0	0	0	0	0	0
Potri.001G008700.1|PACid:27046019	2391	10.93	0.58	14.43	0.76	4.98	0.28	23.8	1.23	16.3	0.78	0	0
Potri.001G008700.2|PACid:27046020	2307	170.07	9.39	212.57	11.65	195.02	11.41	129.2	6.92	165.7	8.21	172	8.43
Potri.001G008800.1|PACid:27047314	2646	382	18.2	384	18.16	402.5	20.32	344.5	15.92	343	14.67	364	15.39
Potri.001G008800.2|PACid:27047316	2343	0	0	0	0	0	0	0	0	0	0	0	0
Potri.001G008800.3|PACid:27047315	2646	382	18.2	384	18.16	402.5	20.32	344.5	15.92	343	14.67	364	15.39
Potri.001G008900.1|PACid:27040580	945	0	0	0	0	0	0	0	0	0	0	0	0
Potri.001G009000.1|PACid:27044220	948	0	0	0	0	0	0	0	0	0	0	0	0
Potri.001G009100.1|PACid:27041467	555	4	1.23	7	2.16	7	2.31	8	2.43	11	3.01	13	3.53
Potri.001G009200.1|PACid:27046499	357	1	0.63	1	0.63	3	2.03	1	0.63	1	0.55	3	1.65
Potri.001G009300.1|PACid:27047570	348	0	0	1	0.66	0	0	0	0	0	0	0	0
Potri.001G009400.1|PACid:27043146	432	0	0	0	0	0	0	0	0	0	0	0	0
Potri.001G009500.1|PACid:27048291	270	0	0	3	3.24	5	5.84	3	3.26	0	0	0	0
Potri.001G009600.1|PACid:27043968	2922	88	3.77	55	2.34	49	2.22	76	3.16	117	4.5	84	3.2
Potri.001G009700.1|PACid:27045193	2145	1967.97	117.59	2223	131.86	2042	129.33	1327	76.98	1190.4	63.83	1502	79.63
Potri.001G009700.2|PACid:27045194	1911	0	0	0	0	0	0	0	0	78.48	4.77	0	0
Potri.001G009800.10|PACid:27047164	582	26.73	7.7	23.92	6.88	21.38	6.59	35	9.93	37.56	9.6	0	0
Potri.001G009800.11|PACid:27047175	396	0	0	0	0	0	0	0	0	0	0	0	0
Potri.001G009800.12|PACid:27047172	489	0	0	0	0	0	0	0	0	2.03	0.67	0	0
Potri.001G009800.1|PACid:27047174	471	3.14	1.24	2.68	1.06	0	0	0	0	3.47	1.21	0	0
Potri.001G009800.2|PACid:27047169	582	26.73	7.7	23.92	6.88	21.38	6.59	35	9.93	37.56	9.6	0	0
Potri.001G009800.3|PACid:27047168	582	26.73	7.7	23.92	6.88	21.38	6.59	35	9.93	37.56	9.6	0	0
Potri.001G009800.4|PACid:27047166	582	26.73	7.7	23.92	6.88	21.38	6.59	35	9.93	37.56	9.6	0	0
Potri.001G009800.5|PACid:27047165	582	26.73	7.7	23.92	6.88	21.38	6.59	35	9.93	37.56	9.6	291.07	73.94
Potri.001G009800.6|PACid:27047173	489	0	0	0	0	0	0	0	0	2.03	0.67	0	0
Potri.001G009800.7|PACid:27047171	582	26.73	7.7	23.92	6.88	21.38	6.59	35	9.93	37.56	9.6	7.93	2.02
Potri.001G009800.8|PACid:27047170	582	26.73	7.7	23.92	6.88	21.38	6.59	35	9.93	37.56	9.6	0	0
Potri.001G009800.9|PACid:27047167	582	26.73	7.7	23.92	6.88	21.38	6.59	35	9.93	37.56	9.6	0	0
Potri.001G009900.1|PACid:27048190	498	0	0	0	0	0	0	0	0	0	0	0	0
Potri.001G010000.1|PACid:27041644	1065	1	0.13	5.63	0.74	0	0	1.05	0.13	3.93	0.46	3.57	0.42
Potri.001G010100.1|PACid:27044536	984	3.2	0.47	10.28	1.49	10.05	1.55	20.74	2.94	11.9	1.54	14.97	1.93
Potri.001G010200.1|PACid:27042992	1212	10.8	1.22	14.09	1.59	4.15	0.5	22.21	2.45	12.17	1.24	16.46	1.65
Potri.001G010200.2|PACid:27042993	984	0	0	0	0	1.79	0.28	0	0	0	0	0	0
Potri.001G010300.1|PACid:27043755	1212	238	26.99	340	38.34	317	38.19	28	3.09	14	1.42	26	2.61
Potri.001G010400.1|PACid:27047990	1830	0	0	0	0	0	0	0	0	0	0	0	0
Potri.001G010400.2|PACid:27047991	1806	106	7.65	221	15.84	187	14.31	59	4.14	42	2.72	83	5.31
Potri.001G010500.1|PACid:27041594	861	193.67	33.17	277.33	47.31	196.33	35.81	80.99	13.56	74.67	11.41	59	8.94
Potri.001G010500.2|PACid:27041595	861	193.67	33.17	277.33	47.31	196.33	35.81	80.99	13.56	74.67	11.41	59	8.94
Potri.001G010500.3|PACid:27041597	741	0	0	0	0	0	0	15.03	3.06	0	0	0	0
Potri.001G010500.4|PACid:27041596	861	193.67	33.17	277.33	47.31	196.33	35.81	80.99	13.56	74.67	11.41	59	8.94
Potri.001G010600.1|PACid:27044685	267	1	1.1	1	1.11	0	0	2	2.22	1	0.94	0	0
Potri.001G010700.1|PACid:27047039	951	29.54	4.47	22.52	3.39	18.04	2.91	39.19	5.8	23.88	3.23	12.1	1.62
Potri.001G010700.2|PACid:27047040	948	53.51	8.14	118.71	17.97	88.26	14.28	61.58	9.14	51.43	6.99	105.37	14.18
Potri.001G010700.3|PACid:27047041	681	23.95	5.55	18.78	4.35	5.7	1.41	15.23	3.47	17.69	3.65	11.53	2.36
Potri.001G010800.1|PACid:27046706	1911	815.95	55.32	622.82	41.93	723.68	52.02	1007.25	66.33	1024.12	62.28	1089.11	65.5
Potri.001G010800.2|PACid:27046707	1536	15.36	1.33	17.24	1.48	0	0	52.29	4.4	48.3	3.74	48.03	3.68
Potri.001G010900.1|PACid:27041198	1074	1	0.13	0	0	1	0.14	10	1.28	7	0.82	20	2.32
Potri.001G011000.1|PACid:27046108	1032	45.17	6.2	45.7	6.24	135.73	19.8	217.77	29.15	266.63	32.7	320.54	38.93
Potri.001G011000.2|PACid:27046111	603	0	0	0	0	0	0	0	0	0	0	0	0
Potri.001G011000.3|PACid:27046110	801	3.75	0.7	0	0	0	0	0	0	0	0	0	0
Potri.001G011000.4|PACid:27046109	873	0	0	0	0	0	0	0	0	0	0	0	0
Potri.001G011100.1|PACid:27047117	543	0	0	0	0	0	0	0	0	0	0	0	0
Potri.001G011200.1|PACid:27045109	1032	2.19	0.3	3.91	0.53	0	0	3.13	0.42	3.44	0.42	4.98	0.61
Potri.001G011300.1|PACid:27047980	1032	84.89	11.65	60.39	8.24	194.27	28.34	272.1	36.42	251.94	30.9	432.69	52.56
Potri.001G011400.1|PACid:27042392	393	0	0	0	0	0	0	0	0	0	0	0	0
Potri.001G011500.1|PACid:27043639	957	0	0	23	3.44	3	0.48	1	0.15	2	0.27	2	0.27
Potri.001G011600.1|PACid:27044212	399	0	0	0	0	0	0	0	0	0	0	0	0
Potri.001G011700.1|PACid:27046929	1200	59.1	6.78	27	3.08	22.65	2.76	368.77	41.22	420.42	43.17	531.64	54.04
Potri.001G011700.2|PACid:27046931	1107	0	0	0	0	0	0	0	0	0	0	3.61	0.4
Potri.001G011700.3|PACid:27046930	1116	0.9	0.11	0	0	12.52	1.66	15.6	1.9	0	0	0	0
Potri.001G011700.4|PACid:27046932	924	0	0	0	0	25.87	4.32	0	0	37	5.19	0	0
Potri.001G011700.5|PACid:27046933	882	0	0	0	0	6.89	1.22	0	0	2.18	0.32	0	0
Potri.001G011700.6|PACid:27046935	780	0	0	0	0	0	0	21.63	4.11	17.4	3.01	27.74	4.76
Potri.001G011700.7|PACid:27046934	801	0	0	0	0	0	0	0	0	0	0	0	0
Potri.001G011800.1|PACid:27048668	1161	64.5	7.69	83.5	9.9	67	8.49	44	5.11	59.5	6.35	46.5	4.91
Potri.001G011800.2|PACid:27048667	1161	64.5	7.69	83.5	9.9	67	8.49	44	5.11	59.5	6.35	46.5	4.91
Potri.001G011900.1|PACid:27041886	4614	2122	56.3	2370	62.36	1927	54.11	1417	36.42	1308	31.19	1673	39.42
Potri.001G012000.1|PACid:27042390	966	275	40.86	276	40.82	224	35.41	185	26.84	170	22.57	188	24.73
Potri.001G012100.1|PACid:27048695	369	0	0	0	0	0	0	0	0	0	0	0	0
Potri.001G012200.1|PACid:27044748	5892	493.86	10.17	259.31	5.3	242.94	5.3	720.75	14.38	897.08	16.62	983.02	17.99
Potri.001G012200.2|PACid:27044749	5874	0	0	0	0	0	0	0	0	0	0	0	0
Potri.001G012200.3|PACid:27044750	5757	0	0	0	0	0	0	0	0	0	0	0	0
Potri.001G012200.4|PACid:27044752	2253	0	0	0	0	0	0	0	0	0	0	0	0
Potri.001G012200.5|PACid:27044751	2355	89.53	4.83	12.69	0.68	41.87	2.4	98.25	5.15	151.35	7.34	150.98	7.24
Potri.001G012300.1|PACid:27044859	2283	0	0	5	0.28	0	0	1	0.05	1	0.05	4	0.2
Potri.001G012400.1|PACid:27043915	237	0	0	0	0	0	0	0	0	0	0	0	0
Potri.001G012500.1|PACid:27043381	984	6.01	0.87	2	0.29	0	0	2	0.28	2	0.26	7	0.9
Potri.001G012600.1|PACid:27048589	1080	1	0.13	0	0	0	0	0	0	0	0	0	0
Potri.001G012700.1|PACid:27047696	1191	12	1.39	22	2.53	14	1.72	5	0.56	9	0.93	10	1.03
Potri.001G012800.1|PACid:27041478	2343	144	7.82	223	12.02	190	10.93	81	4.27	93	4.53	99	4.77
Potri.001G012800.2|PACid:27041480	2082	0	0	0	0	0	0	0	0	0	0	0	0
Potri.001G012800.3|PACid:27041479	2343	0	0	0	0	0	0	0	0	0	0	0	0
Potri.001G012900.1|PACid:27047892	732	0	0	0	0	0	0	0	0	0	0	0	0
Potri.001G013000.1|PACid:27042385	1032	0	0	0	0	0	0	0	0	0	0	2.78	0.34
Potri.001G013100.1|PACid:27046565	537	0	0	0	0	0	0	0	0	0	0	0	0
Potri.001G013200.1|PACid:27040912	915	174	27.63	189	29.88	221	37.36	164	25.45	135	19.14	188	26.42
Potri.001G013200.2|PACid:27040913	693	0	0	0	0	0	0	0	0	0	0	0	0
Potri.001G013300.1|PACid:27043453	1596	97	8.03	129	10.61	137	12.04	110	8.86	93	6.9	115	8.44
Potri.001G013400.1|PACid:27046789	1821	196	14.01	219	15.55	208	15.77	65	4.52	106	6.8	140	8.88
Potri.001G013500.1|PACid:27046575	1185	188.13	21.91	213	24.66	252	31.18	93	10.55	160	16.67	138	14.24
Potri.001G013500.2|PACid:27046576	903	0	0	0	0	0	0	0	0	0	0	0	0
Potri.001G013500.3|PACid:27046577	879	2.87	0.48	0	0	0	0	0	0	0	0	0	0
Potri.001G013600.1|PACid:27047360	1695	47	3.64	59	4.54	49	4.02	18	1.35	18	1.25	28	1.92
Potri.001G013700.1|PACid:27045669	675	99	23.24	87	20.38	111	27.82	98	22.59	100	20.88	117	24.25
Potri.001G013800.1|PACid:27042936	1380	204.77	19.99	162.67	15.78	199.33	20.66	216.88	20.61	201.81	17.65	313.81	27.15
Potri.001G013800.2|PACid:27042940	1200	14.74	1.69	15.38	1.76	14.08	1.72	9.83	1.1	4.69	0.48	7.5	0.76
Potri.001G013800.3|PACid:27042937	1209	18.92	2.15	43	4.86	33.27	4.02	46.63	5.17	66.25	6.74	26.84	2.7
Potri.001G013800.4|PACid:27042938	1209	0	0	0	0	0	0	0	0	0	0	0	0
Potri.001G013800.5|PACid:27042939	1209	47.56	5.41	43	4.86	33.27	4.02	46.63	5.17	66.25	6.74	26.85	2.71
Potri.001G013800.6|PACid:27042941	861	9.18	1.57	15.95	2.72	0	0	25.02	4.19	0	0	0	0
Potri.001G013900.1|PACid:27041690	1941	1108	73.85	1128	74.64	1260	89.03	1093	70.75	1071	64.03	1290	76.27
Potri.001G014000.1|PACid:27044673	768	4.27	0.85	0	0	0	0	0	0	0	0	0	0
Potri.001G014000.2|PACid:27044674	768	4.27	0.85	0	0	0	0	0	0	0	0	0	0
Potri.001G014000.3|PACid:27044675	732	0	0	2.88	0.61	0	0	0	0	0	0	0	0
Potri.001G014000.4|PACid:27044676	720	34.45	7.42	42.12	9.05	35	8.04	77	16.27	87	16.69	85	16.18
Potri.001G014100.1|PACid:27041744	2415	0	0	1	0.05	2.99	0.17	1	0.05	0	0	0	0
Potri.001G014200.1|PACid:27047018	855	1	0.17	0	0	0	0	0	0	0	0	0	0
Potri.001G014300.1|PACid:27048036	684	4.04	0.93	1	0.23	2.01	0.49	4.81	1.09	1.98	0.41	3	0.61
Potri.001G014400.1|PACid:27044076	2304	34.96	1.93	18	0.99	25.99	1.52	30.19	1.62	38.02	1.89	40	1.96
Potri.001G014500.1|PACid:27046817	753	13.83	2.81	1.54	0.31	10.1	2.19	12.27	2.44	16.09	2.91	15.45	2.77
Potri.001G014600.1|PACid:27043125	2415	0	0	0	0	1.01	0.06	0	0	0	0	1	0.05
Potri.001G014700.1|PACid:27045898	2439	83.17	4.33	107.46	5.55	107.9	5.94	224.73	11.34	179.91	8.4	227.55	10.5
Potri.001G014800.1|PACid:27043078	879	0	0	0	0	0	0	0	0	0	0	1	0.15
Potri.001G014900.1|PACid:27046594	1800	0	0	0	0	0	0	0	0	0	0	0	0
Potri.001G014900.2|PACid:27046595	1698	27	2.09	46	3.53	57	4.67	36	2.7	27	1.87	49	3.36
Potri.001G015000.1|PACid:27046654	414	89	43.23	117	57.02	80	41.86	94	45.43	94	40.13	101	43.07
Potri.001G015100.1|PACid:27042128	1458	0	0	0	0	0	0	0	0	0	0	0	0
Potri.001G015200.1|PACid:27041985	354	0	0	0	0	0	0	0	0	0	0	0	0
Potri.001G015300.1|PACid:27047181	2697	0	0	0	0	0	0	0	0	0	0	0	0
Potri.001G015400.1|PACid:27044198	2709	2157.42	100.24	598	27.57	1126	55.42	4595	207.09	4524.46	188.77	4912	202.56
Potri.001G015400.2|PACid:27044199	2649	17.58	0.84	0	0	0	0	0	0	8.54	0.36	0	0
Potri.001G015500.1|PACid:27045237	2697	1758.69	82.1	1068.89	49.52	1169.14	57.82	2258.92	102.29	2624.38	110.01	1521.86	63.06
Potri.001G015500.2|PACid:27045238	1995	0	0	0	0	0	0	0	0	0	0	0	0
Potri.001G015500.3|PACid:27045239	1947	0	0	0	0	0	0	0	0	0	0	0	0
Potri.001G015600.1|PACid:27042785	2697	1419.48	66.27	773.29	35.82	930.98	46.04	1426.73	64.61	2135.39	89.52	1028.48	42.61
Potri.001G015700.1|PACid:27041354	2319	84.78	4.66	79.44	4.33	62.04	3.61	86.44	4.61	99.39	4.9	126.04	6.14
Potri.001G015800.1|PACid:27042721	381	0	0	0	0	0	0	0	0	0	0	0	0
Potri.001G015900.1|PACid:27042590	1791	487	35.47	507.62	36.71	387.92	29.96	376.34	26.63	285	18.61	342.32	22.11
Potri.001G016000.1|PACid:27042843	1545	14.77	1.27	20	1.71	3.69	0.34	23	1.92	14.63	1.13	0	0
Potri.001G016000.2|PACid:27042844	1167	7.23	0.86	0	0	11.31	1.43	0	0	6.37	0.68	15	1.58
Potri.001G016100.1|PACid:27043337	342	0	0	0	0	0	0	0	0	0	0	0	0
Potri.001G016100.2|PACid:27043338	273	0	0	0	0	0	0	0	0	0	0	0	0
Potri.001G016200.1|PACid:27040222	1242	284	31.31	353	38.68	460	53.86	222	23.83	184	18.16	295	28.81
Potri.001G016200.2|PACid:27040223	1182	0	0	0	0	0	0	0	0	0	0	0	0
Potri.001G016300.1|PACid:27042304	1473	260	23.57	277	24.95	334	32.13	589	51.93	582	47.27	770	61.87
Potri.001G016400.1|PACid:27047849	390	0	0	0	0	0	0	0	0	0	0	0	0
Potri.001G016500.1|PACid:27044466	1458	0	0	0	0	0	0	0	0	0	0	0	0
Potri.001G016600.1|PACid:27042229	1746	208	15.58	115	8.56	150	11.92	287	20.89	302	20.29	420	27.9
Potri.001G016700.1|PACid:27043230	666	60.08	14.36	87.73	20.93	49.31	12.59	85.66	20.11	98.22	20.88	102.97	21.73
Potri.001G016800.1|PACid:27047846	1581	0	0	0	0	0	0	0	0	0	0	0	0
Potri.001G016800.2|PACid:27047847	1449	5.9	0.55	17	1.56	0	0	11.36	1.02	0	0	0	0
Potri.001G016800.3|PACid:27047848	1446	6.1	0.56	0	0	7	0.69	11.64	1.05	27	2.24	18	1.48
Potri.001G016900.1|PACid:27043178	411	77.92	38.31	74.27	36.64	50.69	26.85	84.34	41.27	93.78	40.52	93.03	40.15
Potri.001G017000.1|PACid:27046846	1467	255	23.22	397	35.92	250	24.16	185	16.39	150	12.24	113	9.12
Potri.001G017100.1|PACid:27040798	1410	18	1.71	4.5	0.43	10.5	1.06	21.5	1.99	25.5	2.18	22.5	1.9
Potri.001G017100.2|PACid:27040799	1410	18	1.71	4.5	0.43	10.5	1.06	21.5	1.99	25.5	2.18	22.5	1.9
Potri.001G017200.1|PACid:27043270	210	0	0	0	0	0	0	0	0	0	0	0	0
Potri.001G017300.1|PACid:27046609	849	174.62	30.44	117.67	20.43	132	24.51	216.67	36.94	194	30.17	156.67	24.16
Potri.001G017300.2|PACid:27046607	849	174.62	30.44	117.67	20.43	132	24.51	216.67	36.94	194	30.17	156.67	24.16
Potri.001G017300.3|PACid:27046608	849	174.75	30.46	117.67	20.43	132	24.51	216.67	36.94	194	30.17	156.67	24.16
Potri.001G017400.1|PACid:27047149	306	0	0	0	0	0	0	0	0	0	0	0	0
Potri.001G017500.1|PACid:27042355	1107	269	33.94	55	6.9	221	29.64	251	30.87	358	40.4	319	35.65
Potri.001G017600.1|PACid:27044346	1386	0	0	0	0	0	0	0	0	0	0	0	0
Potri.001G017600.2|PACid:27044351	963	0	0	3	0.45	6.52	1.03	6.66	0.97	4.58	0.61	0	0
Potri.001G017600.3|PACid:27044349	1305	4.25	0.44	0	0	1.62	0.18	1.59	0.16	2.6	0.24	3.75	0.35
Potri.001G017600.4|PACid:27044347	1305	4.25	0.44	0	0	1.62	0.18	1.59	0.16	2.6	0.24	3.75	0.35
Potri.001G017600.5|PACid:27044348	1305	4.25	0.44	0	0	1.62	0.18	1.59	0.16	2.6	0.24	3.75	0.35
Potri.001G017600.6|PACid:27044350	1305	4.25	0.44	0	0	1.62	0.18	1.59	0.16	2.6	0.24	3.75	0.35
Potri.001G017700.1|PACid:27040818	1071	0	0	0	0	0	0	0	0	0	0	0	0
Potri.001G017700.2|PACid:27040819	783	0	0	0	0	0	0	0	0	0	0	0	0
Potri.001G017800.1|PACid:27046596	309	0	0	0	0	0	0	0	0	0	0	0	0
Potri.001G017900.1|PACid:27048477	1314	0	0	0.5	0.05	0	0	0	0	0	0	2	0.18
Potri.001G017900.2|PACid:27048476	1314	0	0	0.5	0.05	0	0	0	0	0	0	2	0.18
Potri.001G018000.1|PACid:27045618	276	0	0	0	0	0	0	0	0	0	0	0	0
Potri.001G018000.2|PACid:27045620	252	0	0	0	0	0	0	0	0	0	0	0	0
Potri.001G018000.3|PACid:27045619	276	0	0	0	0	0	0	0	0	0	0	0	0
Potri.001G018100.1|PACid:27043203	303	3	2.56	1.25	1.07	2.25	2.08	1.01	0.86	2.25	1.66	2	1.49
Potri.001G018100.2|PACid:27043202	303	3	2.56	1.25	1.07	2.25	2.08	1	0.86	2.25	1.66	2	1.49
Potri.001G018100.3|PACid:27043204	303	3	2.56	1.25	1.07	2.25	2.08	1	0.86	2.25	1.66	2	1.49
Potri.001G018100.4|PACid:27043201	303	3	2.56	1.25	1.07	2.25	2.08	1	0.86	2.25	1.66	2	1.49
Potri.001G018200.1|PACid:27047597	2577	551	27.01	376	18.29	382	19.84	779	37.04	888	39.08	1016.2	44.21
Potri.001G018300.1|PACid:27043603	1314	8	0.83	7	0.72	3	0.33	34	3.42	21	1.94	47	4.3
Potri.001G018400.1|PACid:27043728	1593	0	0	0	0	0	0	0	0	0	0	0	0
Potri.001G018500.1|PACid:27045826	558	34.5	10.56	48	14.68	31.7	10.39	44.5	13.43	35	9.49	39.5	10.65
Potri.001G018500.2|PACid:27045827	558	34.5	10.56	48	14.68	52.31	17.14	44.5	13.43	35	9.49	39.5	10.65
Potri.001G018600.1|PACid:27045562	519	171	58.19	152	51.76	101	36.86	107	35.98	112	33.73	126.57	37.94
Potri.001G018600.2|PACid:27045561	519	171	58.19	152	51.76	101	36.86	107	35.98	112	33.73	126.57	37.94
Potri.001G018700.1|PACid:27047126	1701	80.33	6.2	77.67	5.95	28.33	2.32	94.9	7.11	104	7.19	79.67	5.45
Potri.001G018700.2|PACid:27047125	1701	80.33	6.2	77.67	5.95	28.33	2.32	94.9	7.11	104	7.19	79.67	5.45
Potri.001G018700.3|PACid:27047127	1281	0	0	0	0	0	0	1.29	0.13	0	0	0	0
Potri.001G018700.4|PACid:27047124	1701	80.33	6.2	77.67	5.95	28.33	2.32	94.9	7.11	104	7.19	79.67	5.45
Potri.001G018800.1|PACid:27043393	831	49.5	8.86	65.5	11.69	51	9.73	51.5	9.02	46	7.35	39.5	6.26
Potri.001G018800.2|PACid:27043392	831	49.5	8.86	65.5	11.69	51	9.73	51.5	9.02	46	7.35	39.5	6.26
Potri.001G018900.1|PACid:27041736	972	0	0	0	0	0	0	0	0	0	0	0	0
Potri.001G019000.1|PACid:27042967	2097	254	15.56	283	17.21	211	13.7	278	16.53	271	14.89	255	13.86
Potri.001G019100.1|PACid:27047920	2925	588	25.18	689.5	29.29	401.5	18.21	154.5	6.42	185	7.11	254.5	9.67
Potri.001G019100.2|PACid:27047919	2925	588	25.18	689.5	29.29	401.5	18.21	154.5	6.42	185	7.11	254.5	9.67
Potri.001G019200.1|PACid:27040733	1380	73	7.13	64	6.21	84	8.71	64	6.08	54	4.72	86	7.44
Potri.001G019300.1|PACid:27043681	207	0	0	0	0	0	0	0	0	0	0	0	0
Potri.001G019400.1|PACid:27041197	1158	49	5.86	76	9.04	60	7.63	36	4.2	53	5.67	53	5.62
Potri.001G019500.1|PACid:27040155	2007	24	1.54	17	1.08	18	1.23	14	0.87	20	1.15	18	1.03
Potri.001G019600.1|PACid:27044407	810	0	0	0	0	0	0	3.88	0.7	0	0	0	0
Potri.001G019600.2|PACid:27044408	747	3.5	0.72	3.75	0.77	3.5	0.77	4.28	0.86	3.25	0.59	21	3.81
Potri.001G019600.3|PACid:27044409	747	3.5	0.72	3.75	0.77	3.5	0.77	4.28	0.86	3.25	0.59	0	0
Potri.001G019600.4|PACid:27044410	747	3.5	0.72	3.75	0.77	3.5	0.77	4.28	0.86	3.25	0.59	0	0
Potri.001G019600.5|PACid:27044412	702	0	0	0	0	0	0	0	0	0	0	0	0
Potri.001G019600.6|PACid:27044411	747	3.5	0.72	3.75	0.77	3.5	0.77	4.28	0.86	3.25	0.59	0	0
Potri.001G019700.1|PACid:27040267	642	1	0.25	5	1.25	1	0.27	1	0.25	0	0	0	0
Potri.001G019800.1|PACid:27041216	534	0	0	0	0	0	0	0	0	0	0	0	0
Potri.001G019900.1|PACid:27046532	777	0	0	0	0	0	0	0	0	0	0	0	0
Potri.001G020000.1|PACid:27048119	804	0	0	0	0	0	0	0	0	0	0	0	0
Potri.001G020100.1|PACid:27045637	774	0	0	1	0.2	0	0	0	0	0	0	0	0
Potri.001G020200.1|PACid:27040853	801	69	12.95	38	7.11	47	9.4	75	13.78	61	10.21	51	8.46
Potri.001G020200.2|PACid:27040854	762	0	0	0	0	0	0	0	0	0	0	0	0
Potri.001G020300.10|PACid:27046645	2124	178.14	10.76	42.18	2.53	184.3	11.8	137.35	8.05	122.83	6.66	113.74	6.09
Potri.001G020300.11|PACid:27046644	2124	178.14	10.76	42.18	2.53	184.3	11.8	137.35	8.05	122.83	6.66	113.74	6.09
Potri.001G020300.12|PACid:27046641	2130	445.71	26.84	334.39	19.99	448.02	28.59	628.19	36.72	669.6	36.18	718.62	38.39
Potri.001G020300.1|PACid:27046640	2205	32.04	1.86	12.57	0.72	6.28	0.39	83.18	4.68	72.85	3.79	42.62	2.19
Potri.001G020300.2|PACid:27046643	2124	178.14	10.76	42.18	2.53	184.3	11.8	137.35	8.05	122.83	6.66	113.74	6.09
Potri.001G020300.3|PACid:27046642	2124	178.14	10.76	42.18	2.53	184.3	11.8	137.35	8.05	122.83	6.66	113.74	6.09
Potri.001G020300.4|PACid:27046651	1830	0	0	0	0	16.08	1.21	0	0	0	0	0	0
Potri.001G020300.5|PACid:27046648	2055	320.47	20.06	572.69	35.6	3.15	0.21	683.62	41.56	640.86	36	700.14	38.89
Potri.001G020300.6|PACid:27046649	2019	13.13	0.84	6.47	0.41	5.88	0.4	13.19	0.82	11.4	0.65	26.99	1.53
Potri.001G020300.7|PACid:27046650	1830	0	0	0	0	16.08	1.21	0	0	0	0	0	0
Potri.001G020300.8|PACid:27046646	2124	178.14	10.76	42.18	2.53	184.3	11.8	137.35	8.05	122.83	6.66	113.74	6.09
Potri.001G020300.9|PACid:27046647	2064	0	0	0	0	0	0	0	0	0	0	0	0
Potri.001G020400.1|PACid:27044591	1350	0	0	0	0	0	0	0	0	0	0	0	0
Potri.001G020500.1|PACid:27041428	780	0	0	4	0.77	0	0	3	0.57	2	0.35	1	0.17
Potri.001G020600.1|PACid:27045302	3117	7	0.28	12	0.48	3	0.13	0	0	0	0	2	0.07
Potri.001G020700.1|PACid:27043787	591	50	14.09	43	12.11	36	10.86	25	6.94	13.44	3.36	33	8.2
Potri.001G020700.2|PACid:27043788	525	0	0	0	0	0	0	0	0	5.56	1.65	0	0
Potri.001G020800.1|PACid:27047487	1335	177.99	18.05	242	24.39	152	16.37	68	6.71	61	5.54	66	5.93
Potri.001G020900.1|PACid:27043954	1593	29	2.41	59	4.86	55	4.84	16	1.29	14	1.04	13	0.96
Potri.001G021000.1|PACid:27041738	1395	89.5	8.63	78	7.47	69.62	7.13	189.01	17.74	282	24.36	213.06	18.21
Potri.001G021000.2|PACid:27041739	1344	68.5	6.89	0	0	27.38	2.92	53.99	5.29	0	0	78.94	7.04
Potri.001G021100.1|PACid:27046590	1185	53	6.17	57	6.6	48	5.94	40	4.54	46	4.79	47	4.85
Potri.001G021200.1|PACid:27042483	471	0	0	0	0	0	0	0	0	0	0	0	0
Potri.001G021300.1|PACid:27047552	465	9	3.62	13	5.24	5	2.16	1	0.4	6	2.13	1	0.35
Potri.001G021400.1|PACid:27042367	372	0	0	0	0	0	0	0	0	0	0	0	0
Potri.001G021500.1|PACid:27045718	933	52	8.06	36	5.56	38	6.27	49	7.42	29	4.02	32	4.39
Potri.001G021500.2|PACid:27045719	582	0	0	0	0	0	0	0	0	0	0	0	0
Potri.001G021600.1|PACid:27048220	1134	112	13.73	82	10	102	13.29	72	8.61	72	7.9	76	8.25
Potri.001G021700.1|PACid:27041356	219	0	0	0	0	0	0	0	0	0	0	0	0
Potri.001G021800.1|PACid:27047711	399	0	0	0	0	0	0	0	0	0	0	0	0
Potri.001G021900.1|PACid:27046259	924	0	0	0	0	0	0	0	0	0	0	0	0
Potri.001G022000.1|PACid:27043810	954	0	0	0	0	0	0	0	0	0	0	0	0
Potri.001G022100.1|PACid:27041610	945	0	0	0	0	0	0	0	0	0	0	0	0
Potri.001G022200.1|PACid:27045676	948	0	0	0	0	0	0	0	0	0	0	0	0
Potri.001G022300.1|PACid:27044007	651	0	0	0	0	0	0	0	0	0	0	0	0
Potri.001G022400.1|PACid:27042823	933	34	5.27	20	3.09	16	2.64	62	9.39	42	5.82	70	9.61
Potri.001G022500.1|PACid:27048133	489	0	0	1.25	0.46	0	0	1.38	0.51	0	0	0	0
Potri.001G022500.2|PACid:27048134	441	104	45.55	117.75	51.72	107	50.42	111.62	48.54	123	47.46	158	60.82
Potri.001G022600.1|PACid:27040921	321	0	0	0	0	0	0	0	0	0	0	0	0
Potri.001G022700.1|PACid:27040469	1605	350.03	28.8	347.05	28.37	326.02	28.46	451.92	36.15	504.88	37.24	595.61	43.46
Potri.001G022700.2|PACid:27040470	1269	0	0	4.95	0.53	7.08	0.81	6.08	0.64	9.63	0.93	21.39	2.04
Potri.001G022800.1|PACid:27041699	1812	0	0	0	0	0	0	0	0	0	0	0	0
Potri.001G022900.1|PACid:27046364	1251	3	0.33	2	0.22	7	0.81	10	1.06	17	1.66	12.06	1.17
Potri.001G023000.1|PACid:27043048	411	9.5	4.67	10	4.93	4.5	2.38	6	2.94	6	2.59	10.5	4.53
Potri.001G023000.2|PACid:27043049	411	9.5	4.67	10	4.93	4.5	2.38	6	2.94	6	2.59	10.5	4.53
Potri.001G023100.1|PACid:27045797	513	33	11.43	19	6.58	21.5	7.98	27	9.24	27.5	8.43	30.5	9.3
Potri.001G023100.2|PACid:27045796	513	33	11.43	19	6.58	21.5	7.98	27	9.24	27.5	8.43	30.5	9.3
Potri.001G023200.1|PACid:27047520	342	0	0	0	0	0	0	0	0	0	0	0	0
Potri.001G023300.1|PACid:27043428	405	0	0	0	0	0	0	0	0	0	0	0	0
Potri.001G023400.1|PACid:27045957	1914	13	0.88	16	1.08	26	1.87	1	0.07	1	0.06	26	1.56
Potri.001G023500.1|PACid:27043545	1431	337	31.57	502	46.72	262	26.05	0	0	0	0	0	0
Potri.001G023500.2|PACid:27043546	1422	0	0	0	0	0	0	137	12.58	105	8.87	111	9.28
Potri.001G023600.1|PACid:27047406	567	8	2.39	0	0	0	0	3	0.88	15	3.98	6	1.58
Potri.001G023700.1|PACid:27048028	441	0	0	0	0	0	0	0	0	0	0	0	0
Potri.001G023800.1|PACid:27042261	555	24	7.4	1	0.31	9	2.97	15	4.56	35	9.57	38	10.33
Potri.001G023900.1|PACid:27043877	1116	30	3.75	34	4.23	25	3.32	41	4.99	36	4.02	17	1.88
Potri.001G024000.1|PACid:27042377	621	76	19.99	121	31.78	85	23.9	36	9.31	32	7.48	33	7.66
Potri.001G024100.1|PACid:27042777	2733	1129	51.96	1308	59.74	1158	56.46	929	41.48	803.93	33.23	1034	42.24
Potri.001G024200.1|PACid:27047196	1365	318	31.44	268.37	26.37	347	36.42	563.19	54.19	584	51.71	694	60.81
Potri.001G024200.2|PACid:27047197	1365	0	0	0.63	0.06	0	0	5.81	0.56	0	0	0	0
Potri.001G024300.1|PACid:27040167	843	166	29.2	145	25.4	136	25.48	157	27.01	176	27.62	206	32.05
Potri.001G024400.1|PACid:27047484	519	0	0	0	0	0	0	0	0	0	0	0	0
Potri.001G024500.1|PACid:27041047	882	58	9.64	103	17.05	98	17.34	38	6.17	28	4.15	42	6.18
Potri.001G024600.1|PACid:27048200	2538	78.42	3.91	65.24	3.23	78.88	4.16	221.65	10.71	131.55	5.88	144.4	6.38
Potri.001G024600.2|PACid:27048201	2502	0	0	0	0	0	0	0	0	0	0	0	0
Potri.001G024600.3|PACid:27048202	2358	18.58	1	1.76	0.09	0.12	0.01	9.35	0.49	74.45	3.6	0.6	0.03
Potri.001G024700.1|PACid:27041131	375	0	0	0	0	1	0.62	0	0	0	0	0	0
Potri.001G024800.1|PACid:27043498	957	33	4.96	11	1.65	31	4.96	48	7.05	61	8.19	59	7.85
Potri.001G024900.1|PACid:27045206	939	77	11.85	22.69	3.48	18.4	3.01	95	14.27	138	18.96	71.96	9.8
Potri.001G024900.2|PACid:27045207	741	0	0	2.31	0.48	0	0	0	0	0	0	0	0
Potri.001G024900.3|PACid:27045209	660	0	0	0	0	0	0	0	0	0	0	0	0
Potri.001G024900.4|PACid:27045208	708	0	0	0	0	7.6	1.79	0	0	0	0	1.04	0.2
Potri.001G025000.1|PACid:27045260	411	0	0	0	0	0	0	0	0	0	0	0	0
Potri.001G025100.10|PACid:27041016	1917	5.17	0.35	5.37	0.36	0	0	0	0	12.43	0.75	6.58	0.39
Potri.001G025100.11|PACid:27041015	1944	0	0	0	0	0	0	0	0	0	0	16.52	0.98
Potri.001G025100.12|PACid:27041014	1944	54.8	3.65	20.94	1.38	61.27	4.32	272.83	17.63	267.58	15.97	218.59	12.9
Potri.001G025100.13|PACid:27041013	1953	57.36	3.8	38.22	2.51	17.11	1.2	197.04	12.67	262.33	15.58	131.27	7.71
Potri.001G025100.14|PACid:27041012	1953	57.36	3.8	38.22	2.51	17.11	1.2	197.04	12.67	244.17	14.5	131.27	7.71
Potri.001G025100.15|PACid:27041011	1953	57.36	3.8	38.22	2.51	17.11	1.2	197.04	12.67	244.17	14.5	131.27	7.71
Potri.001G025100.16|PACid:27041010	1953	57.36	3.8	38.22	2.51	17.11	1.2	197.04	12.67	244.17	14.5	131.27	7.71
Potri.001G025100.17|PACid:27041021	1632	0.05	0	0	0	0	0	0	0	0	0	0	0
Potri.001G025100.18|PACid:27041019	1632	0	0	0	0	0	0	0	0	0	0	0	0
Potri.001G025100.19|PACid:27041023	1554	0	0	0	0	0	0	0	0	0	0	0	0
Potri.001G025100.1|PACid:27041007	2037	0	0	0	0	0	0	0	0	0	0	0	0
Potri.001G025100.20|PACid:27041026	1065	0	0	2.05	0.27	0	0	0	0	0	0	0	0
Potri.001G025100.2|PACid:27041008	1953	57.36	3.8	38.22	2.51	17.11	1.2	197.04	12.67	244.17	14.5	131.27	7.71
Potri.001G025100.3|PACid:27041009	1953	57.36	3.8	38.22	2.51	17.11	1.2	197.04	12.67	244.17	14.5	131.27	7.71
Potri.001G025100.4|PACid:27041025	1146	0	0	0	0	0	0	15.32	1.81	7.55	0.82	0	0
Potri.001G025100.5|PACid:27041022	1572	78.17	6.58	0	0	60.62	5.42	488.39	40	284.04	21.44	134.1	10.02
Potri.001G025100.6|PACid:27041024	1467	0	0	0	0	0	0	54.51	4.83	0	0	0	0
Potri.001G025100.7|PACid:27041020	1632	129.62	10.47	28.33	2.27	34.42	2.95	169.69	13.32	84.96	6.15	0	0
Potri.001G025100.8|PACid:27041017	1905	0	0	0	0	0	0	0	0	6.24	0.38	6.56	0.4
Potri.001G025100.9|PACid:27041018	1632	0.05	0	0	0	0	0	0	0	0	0	0	0
Potri.001G025200.1|PACid:27040669	1011	1	0.14	0	0	3	0.45	0	0	0	0	8	1
Potri.001G025300.1|PACid:27044858	471	78	30.78	137	54.16	112	47.48	42	16.42	51	17.77	36	12.5
Potri.001G025400.1|PACid:27044651	3276	139	5.28	130	4.9	115	4.62	166	6.11	154	5.25	131	4.42
Potri.001G025500.1|PACid:27043761	702	0	0	0	0	0	0	0	0	2	0.4	0	0
Potri.001G025600.1|PACid:27047114	756	30.79	6.22	46.94	9.46	36.98	7.97	33.05	6.54	35.82	6.45	33.55	5.99
Potri.001G025700.1|PACid:27045723	2484	1	0.05	8.56	0.43	0	0	0	0	0	0	0	0
Potri.001G025800.1|PACid:27042919	2472	0	0	0	0	0	0	0	0	0	0	0	0
Potri.001G025900.1|PACid:27046075	183	0	0	0	0	0	0	0	0	0	0	0	0
Potri.001G026000.1|PACid:27047709	978	112	16.39	97	14.13	115	17.91	63	9	82	10.73	89	11.53
Potri.001G026100.1|PACid:27043592	1260	110.67	12	105.67	11.39	123	14.16	74.1	7.82	91.67	8.9	55.76	5.36
Potri.001G026100.2|PACid:27043593	1260	110.67	12	105.67	11.39	123	14.16	74.1	7.82	91.67	8.9	55.76	5.36
Potri.001G026100.3|PACid:27043594	1260	110.67	12	105.67	11.39	123	14.16	74.1	7.82	91.67	8.9	55.76	5.36
Potri.001G026100.4|PACid:27043597	903	0	0	0	0	0	0	31.71	5	0	0	6.04	0.86
Potri.001G026100.5|PACid:27043596	1137	0	0	0	0	0	0	0	0	0	0	0	0
Potri.001G026100.6|PACid:27043595	1167	0	0	0	0	0	0	0	0	0	0	117.69	12.36
Potri.001G026200.1|PACid:27047881	894	27	4.41	16	2.6	18	3.13	17	2.72	20	2.92	13	1.88
Potri.001G026300.1|PACid:27048258	1530	748	64.95	738.03	63.67	828.06	76.3	586	49.49	599.07	46.62	785.04	60.44
Potri.001G026300.2|PACid:27048261	1215	0	0	0	0	0	0	0	0	17.19	1.74	0	0
Potri.001G026300.3|PACid:27048260	1425	0	0	0	0	0	0	0	0	12.73	1.07	0	0
Potri.001G026300.4|PACid:27048259	1458	0	0	13.06	1.19	0	0	0	0	0	0	0	0
Potri.001G026400.1|PACid:27042472	1314	0	0	0	0	3	0.33	4.76	0.48	8	0.74	3	0.27
Potri.001G026400.2|PACid:27042473	1077	1	0.13	1	0.13	0	0	0.24	0.03	0	0	0	0
Potri.001G026500.1|PACid:27048399	402	0	0	0	0	0	0	0	0	0	0	0	0
Potri.001G026600.1|PACid:27040185	801	179	33.59	180	33.66	193	38.59	149	27.37	164	27.44	196	32.52
Potri.001G026700.1|PACid:27048451	834	68	12.12	56	9.95	64	12.15	48	8.37	50	7.95	49	7.73
Potri.001G026800.1|PACid:27041686	2100	147.57	9.02	130.29	7.91	128	8.3	59.89	3.56	60.57	3.32	111.74	6.06
Potri.001G026800.2|PACid:27041687	1878	1.43	0.1	10.71	0.73	0	0	46.11	3.1	41.42	2.57	44.26	2.71
Potri.001G026900.1|PACid:27043679	3303	17.53	0.66	0	0	29	1.16	40	1.46	41.99	1.42	12.92	0.43
Potri.001G026900.2|PACid:27043680	3192	12.47	0.49	19	0.74	0	0	0	0	9.01	0.32	23.08	0.8
Potri.001G027000.1|PACid:27047035	603	0	0	5	1.37	1	0.29	11	2.97	7	1.7	3	0.73
Potri.001G027100.1|PACid:27045210	1713	0	0	1	0.08	0	0	1	0.07	0	0	0	0
Potri.001G027200.1|PACid:27041264	2340	0	0	0	0	0	0	0	0	0	0	0	0
Potri.001G027300.1|PACid:27041912	291	0	0	0	0	0	0	0	0	0	0	0	0
Potri.001G027400.1|PACid:27043295	3333	1339.9	49.96	949	35.1	1185.99	46.83	876	31.67	899	30.11	1063	35.19
Potri.001G027500.1|PACid:27045360	1002	0	0	0	0	0	0	0	0	0	0	0	0
Potri.001G027600.1|PACid:27045596	1281	0	0	0	0	0	0	0	0	0	0	0	0
Potri.001G027600.2|PACid:27045597	1266	196.36	21.17	196.59	21.07	163.38	18.71	227.23	23.86	209.14	20.19	194.37	18.57
Potri.001G027600.3|PACid:27045598	1206	15.64	1.78	12.41	1.41	21.62	2.62	12.77	1.42	15.86	1.62	15.94	1.61
Potri.001G027600.4|PACid:27045599	996	0	0	0	0	0	0	0	0	0	0	7.7	0.98
Potri.001G027700.1|PACid:27040440	834	0	0	0	0	0	0	0	0	0	0	0	0
Potri.001G027700.2|PACid:27040441	825	2	0.36	4	0.72	4	0.77	7	1.24	2	0.32	8	1.28
Potri.001G027800.1|PACid:27043437	408	0	0	0	0	0	0	0	0	0	0	0	0
Potri.001G027900.1|PACid:27043506	2292	2	0.11	2	0.11	0	0	4	0.22	8.11	0.4	5	0.25
Potri.001G028000.1|PACid:27047718	591	99	27.9	91	25.63	84	25.33	103	28.59	141	35.27	157	39.03
Potri.001G028100.1|PACid:27040663	1089	116	14.92	117	14.97	75.5	10.32	53.5	6.71	42.5	4.89	53	6.04
Potri.001G028100.2|PACid:27040662	1089	116	14.92	117	14.97	75.5	10.32	53.5	6.71	42.5	4.89	53	6.04
Potri.001G028200.1|PACid:27041760	1278	83	8.85	18.76	1.99	27	3.06	97	10.07	365	34.85	253	23.91
Potri.001G028200.2|PACid:27041761	1257	0	0	0	0	0	0	0	0	0	0	0	0
Potri.001G028200.3|PACid:27041762	1254	0	0	0	0	0	0	0	0	0	0	0	0
Potri.001G028300.1|PACid:27048014	948	79	12.01	134	20.28	114	18.44	58	8.61	66	8.96	69	9.29
Potri.001G028400.1|PACid:27045245	1059	285	37.9	214	28.32	240	33.94	471	61.1	585	69.57	496	58.42
Potri.001G028500.1|PACid:27043394	558	21	6.43	66	20.19	69	22.61	25	7.54	21	5.7	37	9.98
Potri.001G028500.2|PACid:27043395	528	0	0	0	0	0	0	0	0	0	0	0	0
Potri.001G028600.1|PACid:27043169	1131	0	0	0	0	0	0	0	0	0	0	0	0
Potri.001G028700.1|PACid:27044690	1803	7	0.51	3	0.22	4	0.31	13	0.91	10	0.65	11	0.71
Potri.001G028800.1|PACid:27042067	636	0	0	0	0	0	0	2	0.5	5	1.13	3	0.67
Potri.001G028800.2|PACid:27042068	465	0	0	0	0	1	0.43	0	0	0	0	0	0
Potri.001G028900.1|PACid:27045156	204	0	0	0	0	0	0	0	0	0	0	0	0
Potri.001G029000.1|PACid:27046709	219	0	0	0	0	0	0	0	0	0	0	0	0
Potri.001G029000.2|PACid:27046710	201	0	0	1	2.08	0	0	0	0	0	0	0	0
Potri.001G029100.1|PACid:27045800	201	0	0	0	0	0	0	0	0	0	0	0	0
Potri.001G029200.1|PACid:27047955	216	0	0	2	3.51	0	0	0	0	0	0	0	0
Potri.001G029300.1|PACid:27042681	3384	67	2.46	69	2.51	62	2.41	79	2.81	63	2.08	39	1.27
Potri.001G029400.1|PACid:27041261	1176	31	3.64	41	4.79	22	2.75	28	3.21	16	1.68	32	3.33
Potri.001G029500.1|PACid:27045448	507	4	1.41	7	2.47	4	1.51	8	2.79	13	4.05	17	5.28
Potri.001G029600.1|PACid:27041373	4602	1067.38	28.4	940.76	24.82	907.89	25.56	807.95	20.82	783.3	18.73	770.52	18.2
Potri.001G029600.2|PACid:27041374	4581	63.62	1.7	238.24	6.32	131.12	3.71	81.05	2.1	114.7	2.76	143.48	3.41
Potri.001G029700.1|PACid:27047551	405	12	6.05	6	3.03	1	0.54	3	1.51	1	0.44	3	1.33
Potri.001G029800.10|PACid:27043290	999	36.46	5.2	25.54	3.63	0	0	26.37	3.67	0	0	32.96	4.16
Potri.001G029800.1|PACid:27043281	1398	30.91	2.97	36.61	3.5	35.79	3.65	22.73	2.13	29	2.5	24.56	2.09
Potri.001G029800.2|PACid:27043286	1380	0	0	0	0	0	0	0	0	0	0	0	0
Potri.001G029800.3|PACid:27043287	1308	0	0	3.34	0.34	0	0	0	0	0	0	0	0
Potri.001G029800.4|PACid:27043288	1263	0	0	0	0	0	0	0	0	0	0	0	0
Potri.001G029800.5|PACid:27043283	1398	30.91	2.97	36.61	3.5	35.79	3.65	22.73	2.13	29	2.5	24.56	2.09
Potri.001G029800.6|PACid:27043282	1398	30.91	2.97	36.61	3.5	35.79	3.65	22.73	2.13	29	2.5	24.56	2.09
Potri.001G029800.7|PACid:27043289	1263	0	0	0	0	0	0	0	0	0	0	0	0
Potri.001G029800.8|PACid:27043284	1398	30.91	2.97	36.61	3.5	35.79	3.65	22.73	2.13	29	2.5	24.56	2.09
Potri.001G029800.9|PACid:27043285	1398	30.91	2.97	36.61	3.5	35.79	3.65	22.73	2.13	29	2.5	24.56	2.09
Potri.001G029900.1|PACid:27044936	411	145	71.28	153	75.48	110	58.26	114	55.78	119	51.41	161	69.49
Potri.001G030000.1|PACid:27044354	564	167	50.31	230	69.28	200	64.51	105	31.19	106	28.32	100	26.56
Potri.001G030000.2|PACid:27044355	492	0	0	0	0	0	0	0	0	0	0	0	0
Potri.001G030000.3|PACid:27044356	462	0	0	0	0	0	0	0	0	0	0	0	0
Potri.001G030100.1|PACid:27048108	3306	299.5	11.26	323	12.05	285.5	11.37	280	10.21	288	9.73	353	11.79
Potri.001G030100.2|PACid:27048107	3306	299.5	11.26	323	12.05	285.5	11.37	280	10.21	288	9.73	353	11.79
Potri.001G030100.3|PACid:27048109	2898	0	0	0	0	0	0	0	0	0	0	0	0
Potri.001G030200.1|PACid:27040420	1908	174	11.82	298	20.1	260	18.72	103	6.79	78	4.75	109	6.57
Potri.001G030200.2|PACid:27040421	1842	0	0	0	0	0	0	0	0	0	0	0	0
Potri.001G030300.1|PACid:27045464	1167	104	12.33	123	14.5	105	13.23	52	6.01	46	4.88	78	8.19
Potri.001G030400.1|PACid:27046463	534	0	0	0	0	0	0	0	0	0	0	0	0
Potri.001G030500.1|PACid:27048500	816	0	0	0	0	0	0	0	0	0	0	0	0
Potri.001G030600.1|PACid:27040387	1428	0	0	1	0.09	0	0	3	0.27	0	0	0	0
Potri.001G030700.1|PACid:27045607	2277	153	8.57	356	19.79	289	17.15	110	5.98	99	4.98	107	5.32
Potri.001G030700.2|PACid:27045608	1677	0	0	0	0	0	0	0	0	0	0	0	0
Potri.001G030800.1|PACid:27043775	933	64	9.92	154	23.77	98	16.17	27	4.09	26	3.6	43	5.9
Potri.001G030900.1|PACid:27041662	1230	277.27	30.91	276.41	30.64	344.02	40.74	264.07	28.68	278.26	27.77	300.98	29.73
Potri.001G030900.2|PACid:27041663	1230	277.27	30.91	276.41	30.64	344.02	40.74	264.07	28.68	278.26	27.77	300.98	29.73
Potri.001G030900.3|PACid:27041664	1182	15.37	1.8	12.07	1.4	10.32	1.28	17.74	2.02	3.47	0.36	8.11	0.84
Potri.001G030900.4|PACid:27041665	1146	25.19	3.05	17.91	2.16	0	0	10.14	1.2	21.13	2.29	16.7	1.79
Potri.001G031000.1|PACid:27044337	177	0	0	0	0	0	0	0	0	0	0	0	0
Potri.001G031100.1|PACid:27046992	279	0	0	0	0	0	0	0	0	0	0	0	0
Potri.001G031200.1|PACid:27045605	600	0	0	0	0	0	0	0	0	0	0	0	0
Potri.001G031300.1|PACid:27047863	600	0	0	0	0	0	0	0	0	0	0	0	0
Potri.001G031400.1|PACid:27044393	3108	265.58	10.66	243.53	9.7	299.7	12.74	282.19	10.98	259.1	9.34	343.3	12.23
Potri.001G031400.2|PACid:27044394	3108	265.58	10.66	243.53	9.7	299.7	12.74	282.19	10.98	259.1	9.34	343.3	12.23
Potri.001G031400.3|PACid:27044395	3093	45.85	1.85	34.94	1.4	40.87	1.75	106.63	4.17	108.67	3.94	40.42	1.45
Potri.001G031400.4|PACid:27044396	2310	0	0	0	0	17.74	1.04	0	0	17.13	0.85	100.97	4.94
Potri.001G031500.1|PACid:27048496	1311	66	6.83	73	7.51	84	9.24	82	8.27	80	7.42	131	12.02
Potri.001G031500.2|PACid:27048497	1029	0	0	0	0	0	0	0	0	0	0	0	0
Potri.001G031600.1|PACid:27042114	1182	4	0.47	1	0.12	3	0.37	3	0.34	0	0	0	0
Potri.001G031700.1|PACid:27043619	1827	368.2	26.23	371.63	26.29	355.66	26.87	260.29	18.02	288.8	18.45	276.65	17.48
Potri.001G031700.2|PACid:27043620	1593	0	0	0	0	0	0	0	0	0	0	0	0
Potri.001G031700.3|PACid:27043621	981	12.8	1.87	19.37	2.81	0	0	8.71	1.24	6.2	0.81	13.32	1.72
Potri.001G031700.4|PACid:27043622	624	0	0	0	0	0	0	0	0	0	0	0	0
Potri.001G031800.10|PACid:27041159	912	0	0	0	0	0	0	0	0	0	0	0	0
Potri.001G031800.1|PACid:27041153	1185	444.66	51.78	200.91	23.26	175.19	21.67	623.46	70.74	574.8	59.89	367.76	37.94
Potri.001G031800.2|PACid:27041160	681	0	0	0	0	0	0	0	0	1.5	0.31	0	0
Potri.001G031800.3|PACid:27041161	681	0	0	0	0	0	0	0	0	1.5	0.31	0	0
Potri.001G031800.4|PACid:27041162	645	0	0	0	0	0	0	0	0	0	0	0	0
Potri.001G031800.5|PACid:27041154	1179	5.04	0.59	0	0	4.13	0.51	0	0	0	0	0	0
Potri.001G031800.6|PACid:27041155	978	0	0	0	0	0	0	0	0	0	0	0	0
Potri.001G031800.7|PACid:27041156	972	23.03	3.4	4.54	0.67	3.34	0.52	39.57	5.7	36.03	4.75	3.77	0.49
Potri.001G031800.8|PACid:27041157	972	23.03	3.4	4.54	0.67	3.34	0.52	39.57	5.7	36.03	4.75	3.77	0.49
Potri.001G031800.9|PACid:27041158	960	4.25	0.64	0	0	0	0	7.39	1.08	23.15	3.1	6.69	0.89
Potri.001G031900.1|PACid:27042129	684	0	0	0	0	0	0	0	0	0	0	0	0
Potri.001G032000.1|PACid:27044022	1083	0	0	0	0	0	0	0	0	0	0	0	0
Potri.001G032000.2|PACid:27044021	1083	1.82	0.24	9.16	1.18	0.49	0.07	2.04	0.26	0	0	0	0
Potri.001G032000.3|PACid:27044023	1080	102.01	13.25	140.17	18.12	74.98	10.36	92.21	11.68	63.65	7.4	75.89	8.73
Potri.001G032000.4|PACid:27044026	687	12.58	2.88	6.34	1.45	3.47	0.85	4.37	0.98	12.21	2.49	1.5	0.3
Potri.001G032000.5|PACid:27044024	939	0	0	0	0	48.59	7.95	0	0	13.92	1.91	8.11	1.1
Potri.001G032000.6|PACid:27044025	687	12.58	2.88	6.34	1.45	3.47	0.85	4.37	0.98	12.22	2.49	1.5	0.3
Potri.001G032100.1|PACid:27042157	1068	0	0	0	0	0	0	0	0	0	0	0	0
Potri.001G032100.2|PACid:27042158	756	2	0.4	0	0	0	0	0	0	1	0.18	1	0.18
Potri.001G032200.1|PACid:27042829	522	0	0	0	0	1	0.36	2	0.67	1	0.3	3	0.89
Potri.001G032300.1|PACid:27044032	495	0	0	4	1.46	0	0	2	0.72	1	0.32	0	0
Potri.001G032400.1|PACid:27042520	1023	6	0.83	5	0.69	66	9.73	8	1.08	7	0.87	4	0.49
Potri.001G032500.1|PACid:27044302	1224	103	11.55	51	5.69	97	11.55	141	15.4	170	17.06	173	17.19
Potri.001G032600.1|PACid:27041907	1050	2	0.27	3	0.4	0	0	2	0.26	2	0.24	3	0.36
Potri.001G032700.1|PACid:27045116	168	0	0	0	0	0	0	0	0	0	0	0	0
Potri.001G032800.1|PACid:27047100	1647	503	40.21	728.87	57.88	542.02	45.97	370.87	28.82	342.94	24.58	311	22.05
Potri.001G032900.1|PACid:27041096	603	160	43.84	203	55.57	192	56.26	156	42.07	185	45.01	191	46.17
Potri.001G033000.1|PACid:27041355	294	0	0	0	0	1	0.98	0	0	0	0	0	0
Potri.001G033100.1|PACid:27042799	2952	10	0.42	13	0.55	12	0.54	3	0.12	2	0.08	4	0.15
Potri.001G033200.1|PACid:27040559	939	261	40.15	261	39.97	230	37.65	153	22.99	166.26	22.85	188	25.6
Potri.001G033200.2|PACid:27040560	849	0	0	0	0	0	0	0	0	13.74	2.14	0	0
Potri.001G033300.1|PACid:27042373	216	0	0	0	0	0	0	0	0	0	0	0	0
Potri.001G033400.1|PACid:27045487	2412	3	0.16	2	0.1	1	0.06	6	0.31	5	0.24	7	0.33
Potri.001G033500.1|PACid:27044329	801	0	0	0	0	0	0	0	0	0	0	0	0
Potri.001G033500.2|PACid:27044330	789	0	0	0	0	0	0	0	0	0	0	0	0
Potri.001G033500.3|PACid:27044331	786	77	14.8	58	11.11	58	11.88	107.63	20.26	92	15.77	78.96	13.42
Potri.001G033500.4|PACid:27044332	750	0	0	0	0	0	0	0	0	0	0	8.04	1.45
Potri.001G033500.5|PACid:27044333	615	0	0	0	0	0	0	0	0	0	0	0	0
Potri.001G033600.1|PACid:27046271	1926	95	6.39	80	5.34	96	6.84	94.5	6.17	86	5.19	116.5	6.95
Potri.001G033600.2|PACid:27046272	1926	95	6.39	80	5.34	96	6.84	94.5	6.17	86	5.19	116.5	6.95
Potri.001G033700.1|PACid:27043235	390	0	0	0	0	0	0	0	0	0	0	0	0
Potri.001G033800.1|PACid:27046286	2022	35	2.23	35	2.21	51	3.45	43	2.66	36	2.06	44	2.49
Potri.001G033900.1|PACid:27042073	1014	0	0	2.46	0.34	2.81	0.42	0	0	0	0	0	0
Potri.001G033900.2|PACid:27042074	906	15.33	2.46	10.18	1.63	11.4	1.95	12.67	1.99	14	2.01	12.33	1.75
Potri.001G033900.3|PACid:27042076	906	15.33	2.46	10.18	1.63	11.4	1.95	12.67	1.99	14	2.01	12.33	1.75
Potri.001G033900.4|PACid:27042077	870	0	0	0	0	0	0	0	0	0	0	0	0
Potri.001G033900.5|PACid:27042075	906	15.33	2.46	10.18	1.63	11.4	1.95	12.67	1.99	14	2.01	12.33	1.75
Potri.001G034000.1|PACid:27044672	708	0	0	0	0	0	0	0	0	0	0	0	0
Potri.001G034100.1|PACid:27045945	1656	66	5.24	118	9.31	76	6.41	140	10.81	126	8.98	117	8.24
Potri.001G034200.1|PACid:27047496	1212	305	34.59	371	41.84	380	45.78	264	29.17	248	25.17	387	38.89
Potri.001G034200.2|PACid:27047497	1161	0	0	0	0	0	0	0	0	0	0	0	0
Potri.001G034300.1|PACid:27044414	4881	322.27	8.07	312.81	7.76	267.14	7.08	138.1	3.35	126.07	2.84	202.96	4.51
Potri.001G034300.2|PACid:27044415	4755	0	0	0	0	0	0	0	0	11.96	0.28	0	0
Potri.001G034300.3|PACid:27044418	4371	63.73	1.79	134.18	3.73	52.86	1.57	54.89	1.49	0	0	34.04	0.85
Potri.001G034300.4|PACid:27044417	4551	0	0	0	0	0	0	0	0	8.41	0.2	0	0
Potri.001G034300.5|PACid:27044416	4677	0	0	0.01	0	0	0	88.01	2.23	93.56	2.2	0	0
Potri.001G034300.6|PACid:27044420	4173	0	0	0	0	0	0	0	0	0	0	0	0
Potri.001G034300.7|PACid:27044419	4299	0	0	0	0	0	0	0	0	0	0	0	0
Potri.001G034400.1|PACid:27042451	615	366.35	97.65	628.65	167.38	436	124.26	216	56.65	237	56.12	257	60.45
Potri.001G034500.1|PACid:27048329	1116	31	3.87	25	3.11	18	2.39	28	3.41	30	3.35	22	2.43
Potri.001G034600.1|PACid:27048166	1161	10	1.19	25	2.97	17	2.15	6	0.7	6	0.64	9	0.95
Potri.001G034700.1|PACid:27045780	1137	86	10.51	93	11.31	70	9.09	62	7.39	63	6.89	98	10.61
Potri.001G034800.1|PACid:27041763	309	0	0	0	0	0	0	0	0	0	0	0	0
Potri.001G034900.1|PACid:27043277	1116	23	2.87	31	3.85	27	3.59	20	2.44	23	2.57	35	3.87
Potri.001G035000.1|PACid:27041058	1161	11	1.31	16	1.9	15	1.9	4.33	0.5	6.33	0.68	7.33	0.77
Potri.001G035000.2|PACid:27041059	1161	11	1.31	16	1.9	15	1.9	4.33	0.5	6.33	0.68	7.33	0.77
Potri.001G035000.3|PACid:27041060	1161	11	1.31	16	1.9	15	1.9	4.33	0.5	6.33	0.68	7.33	0.77
Potri.001G035100.1|PACid:27046237	225	0	0	0	0	0	0	0	0	0	0	0	0
Potri.001G035200.1|PACid:27042831	1185	187	21.77	106	12.27	112	13.86	479	54.35	513	53.45	405	41.78
Potri.001G035300.1|PACid:27041488	1131	59	7.26	102	12.48	59	7.71	57	6.83	56	6.16	60	6.54
Potri.001G035400.1|PACid:27047621	684	0	0	0	0	0	0	0	0	0	0	0	0
Potri.001G035500.1|PACid:27042288	1263	19.28	2.08	0	0	0	0	0	0	11.82	1.14	0	0
Potri.001G035500.2|PACid:27042289	1227	0	0	0	0	0	0	0	0	0	0	0	0
Potri.001G035500.3|PACid:27042290	1224	34.8	3.9	18.5	2.06	40	4.76	34.5	3.77	20.09	2.02	25	2.48
Potri.001G035500.4|PACid:27042291	1224	26.92	3.02	18.5	2.06	40	4.76	34.5	3.77	20.09	2.02	25	2.48
Potri.001G035600.1|PACid:27041670	810	0	0	0	0	0	0	0	0	0	0	0	0
Potri.001G035700.1|PACid:27040130	1278	138	14.72	180	19.08	135	15.29	105	10.9	104	9.93	112	10.58
Potri.001G035800.1|PACid:27045909	1944	314	20.89	412	27.22	323	22.79	244	15.77	197	11.76	262	15.46
Potri.001G035900.1|PACid:27040341	1071	0	0	0	0	0	0	0	0	0	0	0	0
Potri.001G036000.1|PACid:27045653	1707	26	2	21.97	1.68	9.11	0.74	27.76	2.07	30	2.07	22	1.5
Potri.001G036000.2|PACid:27045654	1677	0	0	6.03	0.47	4.89	0.41	6.24	0.48	0	0	0	0
Potri.001G036100.1|PACid:27048194	3150	217.58	8.61	274	10.76	148.5	6.22	176	6.75	127.5	4.53	126	4.43
Potri.001G036100.2|PACid:27048195	3150	217.58	8.61	274	10.76	148.5	6.22	176	6.75	127.5	4.53	126	4.43
Potri.001G036200.1|PACid:27043523	351	0	0	1	0.65	0	0	0	0	0	0	0	0
Potri.001G036300.1|PACid:27045726	333	24	17.09	29	20.76	21	16.19	14	10	28	17.36	20	12.46
Potri.001G036400.1|PACid:27047678	1092	307	39.36	449	57.27	325.01	44.3	242	30.26	230	26.38	274	31.11
Potri.001G036500.1|PACid:27042153	798	12	2.26	2	0.38	6	1.21	5	0.92	18	3.03	21	3.5
Potri.001G036600.1|PACid:27047891	1254	2	0.22	4	0.43	6.01	0.7	6	0.64	14	1.37	14	1.35
Potri.001G036700.1|PACid:27045683	993	0	0	0	0	0	0	0	0	0	0	0	0
Potri.001G036800.1|PACid:27040463	2010	63.56	4.08	72.44	4.61	62.1	4.22	56.45	3.52	65.52	3.77	61.68	3.51
Potri.001G036800.2|PACid:27040464	2010	63.56	4.08	72.44	4.61	62.1	4.22	56.45	3.52	65.52	3.77	61.68	3.51
Potri.001G036800.3|PACid:27040462	2010	63.56	4.08	72.44	4.61	62.1	4.22	56.45	3.52	65.52	3.77	61.68	3.51
Potri.001G036900.1|PACid:27046169	1623	797	64.77	1094.99	88.39	974	83.97	360	28.44	578.99	42.18	1028.07	74.08
Potri.001G036900.2|PACid:27046170	1413	0	0	0	0	0	0	0	0	0	0	0	0
Potri.001G037000.1|PACid:27041786	1515	65.12	5.72	73.9	6.45	107.04	9.97	34.91	2.98	49.43	3.89	67.32	5.24
Potri.001G037000.2|PACid:27041790	1245	8.78	0.97	7.1	0.78	37.96	4.43	38.09	4.08	13.57	1.34	27.68	2.7
Potri.001G037000.3|PACid:27041789	1338	0	0	0	0	0	0	0	0	0	0	0	0
Potri.001G037000.4|PACid:27041788	1425	13.1	1.23	0	0	0	0	0	0	0	0	0	0
Potri.001G037000.5|PACid:27041787	1485	0	0	0	0	0	0	0	0	0	0	0	0
Potri.001G037100.1|PACid:27048068	633	0	0	0	0	0	0	1	0.25	0	0	0	0
Potri.001G037200.1|PACid:27046858	918	97	15.34	116	18.27	168	28.28	106	16.38	96	13.56	136	19.04
Potri.001G037300.1|PACid:27045811	1287	114.5	12.11	54.11	5.69	78	8.76	180	18.54	198.5	18.8	161.5	15.14
Potri.001G037300.2|PACid:27045812	1287	114.5	12.11	54.11	5.69	78	8.76	180	18.54	198.5	18.8	161.5	15.14
Potri.001G037300.3|PACid:27045814	996	0	0	0	0	0	0	0	0	0	0	0	0
Potri.001G037300.4|PACid:27045813	1224	0	0	35.78	3.99	0	0	0	0	0	0	0	0
Potri.001G037400.1|PACid:27040948	279	1	1	2	2.02	3	3.27	9	9.13	13	11.24	9	7.87
Potri.001G037500.1|PACid:27044954	1047	23	3.1	36	4.83	26	3.73	29	3.81	43	5.18	19	2.27
Potri.001G037600.1|PACid:27041587	213	0	0	0	0	0	0	0	0	0	0	0	0
Potri.001G037700.1|PACid:27046851	984	5	0.73	1	0.14	4	0.62	5	0.71	3	0.39	8	1.03
Potri.001G037800.1|PACid:27046597	846	0	0	0	0	0	0	0	0	0	0	0	0
Potri.001G037900.1|PACid:27042537	2034	0	0	0	0	0	0	0	0	0	0	0	0
Potri.001G037900.2|PACid:27042538	2013	0	0	0	0	0	0	0	0	0	0	7.37	0.42
Potri.001G037900.3|PACid:27042540	1959	0	0	6	0.39	5	0.35	0	0	11	0.65	0	0
Potri.001G037900.4|PACid:27042539	1995	11	0.71	0	0	0	0	18	1.13	0	0	23.63	1.36
Potri.001G038000.1|PACid:27047725	1128	231	28.5	271	33.26	239	31.34	204.11	24.55	214	23.62	285	31.15
Potri.001G038000.2|PACid:27047726	1050	0	0	0	0	0	0	0	0	0	0	0	0
Potri.001G038000.3|PACid:27047727	996	0	0	0	0	0	0	4.89	0.68	0	0	0	0
Potri.001G038100.1|PACid:27047083	1245	268.5	29.51	265.5	29.01	362	42.27	383	41	382.5	37.64	504.5	49.14
Potri.001G038100.2|PACid:27047084	1245	268.5	29.51	265.5	29.01	362	42.27	383	41	382.5	37.64	504.5	49.14
Potri.001G038100.3|PACid:27047085	984	0	0	0	0	0	0	0	0	0	0	0	0
Potri.001G038200.1|PACid:27047180	285	0	0	0	0	0	0	1.3	1.26	1	0.83	1	0.84
Potri.001G038300.1|PACid:27043278	2160	13.81	0.82	10.16	0.6	0	0	8.86	0.51	6.98	0.37	6.87	0.36
Potri.001G038300.2|PACid:27043279	1872	0	0	0	0	14.72	1.08	0	0	7.97	0.5	10.71	0.66
Potri.001G038300.3|PACid:27043280	1782	0	0	0	0	0	0	0	0	0	0	0	0
Potri.001G038400.1|PACid:27046258	285	0	0	0	0	0	0	0	0	0	0	0	0
Potri.001G038500.1|PACid:27048651	876	0	0	0	0	0	0	0	0	0	0	0	0
Potri.001G038600.1|PACid:27046147	423	0	0	0	0	0	0	0	0	0	0	0	0
Potri.001G038700.1|PACid:27047580	927	0	0	0	0	0	0	0	0	0	0	0	0
Potri.001G038800.1|PACid:27042695	342	0	0	0	0	0	0	0	0	0	0	0	0
Potri.001G038900.1|PACid:27041196	273	0	0	0	0	0	0	0	0	0	0	0	0
Potri.001G039000.1|PACid:27046918	648	0	0	0	0	0	0	0	0	0	0	0	0
Potri.001G039100.1|PACid:27040963	867	0	0	0	0	0	0	0.5	0.08	0	0	0	0
Potri.001G039200.1|PACid:27045686	2190	26.39	1.54	0	0	16.1	1	32.36	1.84	0	0	28.85	1.5
Potri.001G039200.2|PACid:27045687	2184	0	0	17.96	1.04	0	0	0	0	46.42	2.44	0	0
Potri.001G039300.1|PACid:27040689	876	0	0	0	0	0	0	0	0	0	0	0	0
Potri.001G039400.1|PACid:27044382	426	0	0	0	0	0	0	0	0	0	0	0	0
Potri.001G039500.1|PACid:27041557	231	0	0	0	0	0	0	0	0	0	0	0	0
Potri.001G039600.1|PACid:27048469	708	0	0	0	0	0	0	0	0	0	0	0	0
Potri.001G039700.1|PACid:27046514	270	0	0	0	0	0	0	3.97	4.31	0	0	0	0
Potri.001G039800.1|PACid:27041251	864	0	0	0	0	0	0	0	0	0	0	0	0
Potri.001G039900.1|PACid:27043478	2220	5.91	0.34	6.15	0.35	1.32	0.08	2.1	0.12	2.27	0.12	2.01	0.1
Potri.001G040000.1|PACid:27047886	2049	15.56	0.98	10.28	0.64	1.97	0.13	8.61	0.53	2.84	0.16	6	0.33
Potri.001G040100.1|PACid:27048626	957	20.79	3.12	20.39	3.05	14.34	2.29	48.93	7.18	50.57	6.79	34	4.52
Potri.001G040100.2|PACid:27048627	951	43.92	6.65	21.08	3.18	21.59	3.48	27.99	4.14	25.67	3.47	44.72	5.99
Potri.001G040200.1|PACid:27047902	228	0	0	0	0	0	0	0	0	0	0	0	0
Potri.001G040200.2|PACid:27047903	165	0	0	0	0	0	0	0	0	0	0	0	0
Potri.001G040300.1|PACid:27044469	285	0	0	1	0.97	0	0	0.73	0.71	2	1.66	0	0
Potri.001G040400.1|PACid:27042066	789	0	0	0	0	0	0	0	0	0	0	0	0
Potri.001G040500.1|PACid:27045685	2049	0	0	8.06	0.5	0	0	0	0	0	0	0	0
Potri.001G040600.1|PACid:27041224	867	0	0	0	0	0	0	0.5	0.08	0	0	0	0
Potri.001G040700.1|PACid:27044089	333	0	0	0	0	0	0	0	0	0	0	0	0
Potri.001G040800.1|PACid:27044703	2133	3.11	0.19	7.36	0.44	10.2	0.65	4.3	0.25	10.85	0.59	8.42	0.45
Potri.001G040900.1|PACid:27042514	1395	7.66	0.74	8.66	0.83	2.93	0.3	5.77	0.54	1.15	0.1	2	0.17
Potri.001G041000.1|PACid:27043908	1002	0	0	1	0.14	0	0	0	0	0	0	0	0
Potri.001G041100.1|PACid:27046102	2061	9.47	0.59	21.03	1.3	5.11	0.34	12.6	0.76	10.86	0.61	4.97	0.28
Potri.001G041200.1|PACid:27040665	810	74.83	13.84	66.87	12.33	59.07	11.64	57.59	10.43	105.69	17.44	109.47	17.91
Potri.001G041200.2|PACid:27040667	627	0	0	0	0	5.66	1.57	19.65	5.01	8.2	1.89	23.21	5.32
Potri.001G041200.3|PACid:27040666	768	0	0	0	0	5.77	1.22	10.16	1.97	0	0	0	0
Potri.001G041300.1|PACid:27041185	228	4	6.17	3	4.67	3	5.06	2	3.15	2	2.62	2	2.68
Potri.001G041400.1|PACid:27047355	1224	2	0.22	1	0.11	1	0.12	10	1.09	9	0.9	6	0.6
Potri.001G041500.1|PACid:27045380	1026	2	0.28	15	2.06	8	1.18	0	0	0	0	4	0.49
Potri.001G041600.1|PACid:27047176	1455	87	8	46	4.2	63	6.15	79	7.06	92	7.58	97	7.9
Potri.001G041700.1|PACid:27047033	1449	38	3.51	7	0.64	13	1.27	647	58.13	567	46.91	674	55.18
Potri.001G041800.1|PACid:27045969	1533	45.93	3.98	45.83	3.94	46.17	4.24	58.07	4.89	43.26	3.36	18.97	1.46
Potri.001G041800.2|PACid:27045973	1314	336.13	34.71	219.34	22.52	207.67	22.77	231.61	23.29	231.49	21.41	195.54	17.9
Potri.001G041800.3|PACid:27045972	1509	0	0	0	0	0	0	0	0	0	0	0	0
Potri.001G041800.4|PACid:27045971	1515	0	0	0	0	0	0	0	0	0	0	0	0
Potri.001G041800.5|PACid:27045970	1521	0	0	0	0	0	0	0	0	0	0	23.53	1.82
Potri.001G041800.6|PACid:27045968	1533	45.93	3.98	45.83	3.94	46.17	4.24	58.07	4.89	43.26	3.36	18.97	1.46
Potri.001G041900.1|PACid:27045748	666	245	58.56	255	60.83	205	52.33	333	78.16	272	57.82	292	61.63
Potri.001G041900.2|PACid:27045749	510	0	0	0	0	0	0	0	0	0	0	0	0
Potri.001G041900.3|PACid:27045750	459	0	0	0	0	0	0	0	0	0	0	0	0
Potri.001G042000.1|PACid:27041694	2364	12	0.65	17	0.91	17	0.97	27	1.41	21	1.01	24	1.15
Potri.001G042100.1|PACid:27046544	465	0	0	0	0	0	0	0	0	0	0	0	0
Potri.001G042200.1|PACid:27043018	534	0	0	0	0	0	0	0	0	0	0	0	0
Potri.001G042300.1|PACid:27044266	603	0	0	0	0	0	0	0	0	0	0	0	0
Potri.001G042400.1|PACid:27040352	1311	17	1.76	19	1.96	25	2.75	17	1.71	17	1.58	22	2.02
Potri.001G042500.1|PACid:27043583	2907	1	0.04	0	0	0	0	1	0.04	2	0.08	2	0.08
Potri.001G042600.1|PACid:27047630	1968	648	42.54	742	48.36	780.97	54.35	120	7.65	104	6.12	170	9.9
Potri.001G042700.1|PACid:27044210	1968	40	2.63	25	1.63	32	2.23	17	1.08	10	0.59	21	1.22
Potri.001G042800.1|PACid:27043916	408	1	0.5	2	1	3	1.61	0	0	4	1.75	3	1.31
Potri.001G042900.1|PACid:27046334	1296	23	2.41	36	3.75	22.5	2.51	27.5	2.81	33	3.1	55.5	5.16
Potri.001G042900.2|PACid:27046335	1296	23	2.41	36	3.75	22.5	2.51	27.5	2.81	33	3.1	55.5	5.16
Potri.001G043000.1|PACid:27043902	1080	140.58	18.26	126.78	16.39	156.33	21.59	127.29	16.13	104.86	12.18	148.67	17.1
Potri.001G043000.2|PACid:27043900	1080	140.58	18.26	126.78	16.39	156.33	21.59	127.29	16.13	104.86	12.18	148.67	17.1
Potri.001G043000.3|PACid:27043901	1080	140.58	18.26	126.78	16.39	156.33	21.59	127.29	16.13	104.86	12.18	148.67	17.1
Potri.001G043000.4|PACid:27043903	897	3.26	0.53	9.65	1.56	0	0	0	0	3.42	0.5	0	0
Potri.001G043100.1|PACid:27045429	513	393	136.08	134	46.44	392	145.58	118	40.39	119	36.46	125	38.12
Potri.001G043100.2|PACid:27045430	480	0	0	0	0	0	0	0	0	0	0	0	0
Potri.001G043100.3|PACid:27045431	420	0	0	0	0	0	0	0	0	0	0	0	0
Potri.001G043200.1|PACid:27040187	1332	86.5	8.79	72	7.28	68.5	7.39	70.5	6.98	78.5	7.15	69.46	6.26
Potri.001G043200.2|PACid:27040186	1332	86.5	8.79	72	7.28	68.5	7.39	70.5	6.98	78.5	7.15	69.46	6.26
Potri.001G043300.1|PACid:27040553	237	2	2.83	4	5.71	0	0	0	0	0	0	5	6.15
Potri.001G043300.2|PACid:27040551	246	0	0	0	0	2	2.85	1.5	1.99	1.5	1.67	0	0
Potri.001G043300.3|PACid:27040552	246	0	0	0	0	2	2.85	1.5	1.99	1.5	1.67	0	0
Potri.001G043400.1|PACid:27040416	408	7.96	3.96	9.67	4.83	5.33	2.86	7.67	3.8	7.6	3.32	8.33	3.64
Potri.001G043400.2|PACid:27040418	345	1.11	0.74	0	0	1	0.72	0	0	1.19	0.69	2	1.17
Potri.001G043400.3|PACid:27040417	408	7.96	3.96	9.67	4.83	5.33	2.86	7.67	3.8	7.6	3.32	8.33	3.64
Potri.001G043400.4|PACid:27040415	408	7.96	3.96	9.67	4.83	5.33	2.86	7.67	3.8	7.6	3.32	8.33	3.64
Potri.001G043500.1|PACid:27047291	1629	34	2.75	51	4.1	48	4.12	29	2.28	31	2.25	46	3.3
Potri.001G043600.1|PACid:27045161	618	0	0	0	0	0	0	0	0	0	0	0	0
Potri.001G043600.2|PACid:27045162	519	0.5	0.17	0	0	0	0	0	0	4	1.2	1.5	0.45
Potri.001G043600.3|PACid:27045163	519	0.5	0.17	0	0	0	0	0	0	4	1.2	1.5	0.45
Potri.001G043700.1|PACid:27042011	2085	46	2.83	16	0.98	32	2.09	14	0.84	26	1.44	28	1.53
Potri.001G043800.1|PACid:27042005	2523	0	0	0	0	0	0	0	0	1	0.05	1	0.04
Potri.001G043900.1|PACid:27046551	2238	3	0.17	4	0.23	1	0.06	1	0.06	1	0.05	0	0
Potri.001G044000.1|PACid:27046280	1146	661.87	80.16	440.11	53.01	574.22	73.9	946.45	111.72	1042.64	112.97	1058.51	113.55
Potri.001G044000.2|PACid:27046281	948	5.53	0.84	0	0	6.93	1.12	22.46	3.33	0	0	6.72	0.9
Potri.001G044000.3|PACid:27046282	879	4.36	0.73	0	0	0	0	18.57	3.03	4.78	0.71	0	0
Potri.001G044000.4|PACid:27046283	825	17.25	3.12	4.89	0.88	5.85	1.13	11.52	2.04	5.58	0.9	2.77	0.44
Potri.001G044100.1|PACid:27040328	1227	0	0	0	0	0	0	0	0	1	0.1	0	0
Potri.001G044100.2|PACid:27040329	1122	0	0	0	0	0	0	0	0	0	0	0	0
Potri.001G044200.1|PACid:27042202	495	6	2.19	11	4.03	15	5.88	9	3.25	11	3.55	11	3.54
Potri.001G044300.1|PACid:27046939	1401	539.37	51.76	186	17.74	530	53.99	2167.71	202.41	2505.89	215.39	3049.54	259.38
Potri.001G044300.2|PACid:27046941	1266	0	0	0	0	0	0	0	0	47.77	4.61	45.53	4.35
Potri.001G044300.3|PACid:27046940	1398	0	0	0	0	0	0	0	0	0	0	0	0
Potri.001G044300.4|PACid:27046942	1239	33.63	3.72	0	0	0	0	0	0	1.9	0.19	0	0
Potri.001G044300.5|PACid:27046943	1188	0	0	0	0	0	0	31.29	3.54	20.44	2.12	4.93	0.51
Potri.001G044400.1|PACid:27047007	687	0	0	0	0	1	0.24	0	0	0	0	1	0.2
Potri.001G044500.1|PACid:27045822	957	125	18.79	181.12	27.1	241	38.54	35	5.14	32.83	4.41	38	5.06
Potri.001G044500.2|PACid:27045823	759	0	0	0	0	0	0	0	0	0	0	0	0
Potri.001G044500.3|PACid:27045824	618	0	0	0	0	0	0	0	0	6.17	1.45	0	0
Potri.001G044500.4|PACid:27045825	534	0	0	9.88	3.22	0	0	0	0	0	0	0	0
Potri.001G044600.1|PACid:27044057	393	0	0	0	0	0	0	0	0	0	0	0	0
Potri.001G044700.1|PACid:27043273	597	0	0	0	0	0	0	0	0	0	0	0	0
Potri.001G044700.2|PACid:27043272	597	26	7.22	36	9.99	30	8.92	26	7.11	22	5.43	14	3.43
Potri.001G044700.3|PACid:27043274	486	0	0	0	0	0	0	0	0	0	0	0	0
Potri.001G044700.4|PACid:27043275	393	0	0	0	0	0	0	0	0	0	0	0	0
Potri.001G044800.1|PACid:27042909	270	0	0	0	0	0	0	0	0	0	0	0	0
Potri.001G044900.1|PACid:27044313	1626	25	2.03	22	1.77	12.83	1.1	25.01	1.97	12.93	0.94	25.31	1.82
Potri.001G044900.2|PACid:27044314	1512	0	0	0	0	20.17	1.88	18.99	1.63	33.07	2.61	41.69	3.25
Potri.001G045000.1|PACid:27046845	711	1	0.22	0	0	1.63	0.38	5.02	1.08	1	0.2	3.44	0.67
Potri.001G045100.1|PACid:27042634	1014	0	0	5.74	0.8	1.36	0.2	0	0	0	0	0	0
Potri.001G045200.1|PACid:27045529	2379	0	0	0	0	0	0	0	0	0	0	0	0
Potri.001G045300.1|PACid:27047544	375	0	0	0	0	0	0	0	0	0	0	0	0
Potri.001G045400.1|PACid:27041871	345	0	0	0	0	0	0	0	0	0	0	0	0
Potri.001G045500.1|PACid:27045841	1026	0	0	0	0	0	0	0	0	0	0	0	0
Potri.001G045500.2|PACid:27045842	726	0	0	0	0	0	0	1.06	0.22	0	0	0	0
Potri.001G045600.1|PACid:27041425	414	0	0	0	0	0	0	0	0	0	0	0	0
Potri.001G045700.1|PACid:27047419	450	0	0	0	0	0	0	0	0	0	0	0	0
Potri.001G045800.1|PACid:27045575	747	0	0	4.55	0.93	1	0.22	0	0	0	0	0	0
Potri.001G045900.1|PACid:27040486	837	1	0.18	6.63	1.17	2	0.38	14.92	2.59	9	1.42	4.56	0.72
Potri.001G046000.1|PACid:27046727	1485	35	3.14	49	4.37	72	6.86	21	1.83	25	2.01	41	3.26
Potri.001G046100.1|PACid:27046051	1029	2	0.28	31.57	4.32	4.12	0.6	2.34	0.31	4	0.49	0	0
Potri.001G046200.1|PACid:27040385	165	1	3.32	0	0	0	0	0	0	0	0	0	0
Potri.001G046300.1|PACid:27044796	561	0	0	0	0	0	0	0	0	0	0	0	0
Potri.001G046400.1|PACid:27042094	1014	0	0	32.52	4.53	0	0	3.66	0.5	0	0	5	0.62
Potri.001G046400.2|PACid:27042095	825	0	0	0	0	0	0	0	0	0	0	0	0
Potri.001G046400.3|PACid:27042096	675	0	0	0	0	5.89	1.48	0	0	0	0	0	0
Potri.001G046500.1|PACid:27045101	3075	0	0	0	0	0	0	0	0	0	0	0	0
Potri.001G046500.2|PACid:27045103	2598	112.24	5.45	18.89	0.91	70.89	3.65	31.37	1.48	56.94	2.48	89.56	3.86
Potri.001G046500.3|PACid:27045102	2625	87.76	4.22	200.6	9.57	136.11	6.93	148.63	6.93	97.06	4.19	101.44	4.33
Potri.001G046500.4|PACid:27045104	2070	0	0	0.5	0.03	0	0	0	0	0	0	0	0
Potri.001G046600.1|PACid:27044522	432	40.66	18.41	77.87	35.37	41.96	20.45	17.5	7.87	35.5	14.15	28.5	11.34
Potri.001G046600.2|PACid:27044523	432	40.66	18.41	77.87	35.37	41.96	20.45	17.5	7.87	35.5	14.15	28.5	11.34
Potri.001G046600.3|PACid:27044524	363	3.69	2.25	0	0	11.08	7.29	0	0	0	0	0	0
Potri.001G046700.1|PACid:27046712	825	184	33.25	239	43.03	179	34.46	172	30.42	141	22.73	183	29.25
Potri.001G046800.1|PACid:27047648	912	14	2.23	17	2.7	29	4.92	76	11.84	74	10.54	75	10.58
Potri.001G046800.2|PACid:27047649	660	0	0	0	0	0	0	0	0	0	0	0	0
Potri.001G046900.1|PACid:27040576	420	3.5	1.66	6.5	3.09	5.5	2.81	6.5	3.07	2.5	1.04	5.5	2.29
Potri.001G046900.2|PACid:27040577	420	3.5	1.66	6.5	3.09	5.5	2.81	6.5	3.07	2.5	1.04	5.5	2.29
Potri.001G047000.1|PACid:27047139	405	0	0	0	0	0	0	0	0	0	0	0	0
Potri.001G047100.1|PACid:27047119	681	84.83	19.68	91	21.06	80	19.81	70	15.94	57	11.76	70.82	14.51
Potri.001G047100.2|PACid:27047120	606	0	0	0	0	0	0	0	0	0	0	0	0
Potri.001G047200.1|PACid:27041028	2610	197	9.53	205	9.84	108	5.53	194	9.1	204	8.86	95	4.08
Potri.001G047200.2|PACid:27041029	1869	0	0	0	0	0	0	0	0	0	0	0	0
Potri.001G047300.1|PACid:27045795	189	0	0	0	0	0	0	0	0	0	0	0	0
Potri.001G047400.1|PACid:27045731	744	97.5	20.12	140.5	28.91	110	24.21	143.45	29.01	58	10.66	78	14.23
Potri.001G047400.2|PACid:27045730	744	97.5	20.12	140.5	28.91	110	24.21	3.65	0.74	58	10.66	78	14.23
Potri.001G047500.1|PACid:27046270	861	13	2.23	24	4.09	16	2.92	9	1.51	5	0.76	10	1.52
Potri.001G047600.1|PACid:27045507	756	30	6.06	77	15.52	54	11.64	10	1.98	9	1.62	11	1.97
Potri.001G047700.1|PACid:27044797	711	0	0	5	1.09	2	0.47	2	0.43	0	0	0	0
Potri.001G047700.2|PACid:27044798	624	0	0	0	0	0	0	0	0	0	0	2	0.46
Potri.001G047800.1|PACid:27044670	660	6	1.45	2	0.48	6	1.55	6	1.43	11	2.37	18	3.85
Potri.001G047800.2|PACid:27044671	486	0	0	0	0	0	0	0	0	0	0	0	0
Potri.001G047900.1|PACid:27040546	612	0	0	0	0	0	0	0	0	0	0	0	0
Potri.001G047900.2|PACid:27040542	699	44.4	9.95	55	12.29	48.8	11.67	48.2	10.59	47.2	9.41	51.8	10.25
Potri.001G047900.3|PACid:27040544	699	44.4	9.95	55	12.29	48.8	11.67	48.2	10.59	47.2	9.41	51.8	10.25
Potri.001G047900.4|PACid:27040543	699	44.4	9.95	55	12.29	48.8	11.67	48.2	10.59	47.2	9.41	51.8	10.25
Potri.001G047900.5|PACid:27040545	699	44.4	9.95	55	12.29	48.8	11.67	48.2	10.59	47.2	9.41	51.8	10.25
Potri.001G047900.6|PACid:27040541	699	44.4	9.95	55	12.29	48.8	11.67	48.2	10.59	47.2	9.41	51.8	10.25
Potri.001G048000.1|PACid:27041661	399	0	0	0	0	0	0	0	0	0	0	0	0
Potri.001G048100.1|PACid:27045526	1116	0	0	0	0	0	0	0	0	0	0	0	0
Potri.001G048100.2|PACid:27045527	1053	0	0	0	0	0	0	0	0	0	0	0	0
Potri.001G048100.3|PACid:27045528	1050	83	11.15	119	15.91	129	18.43	67	8.78	88	10.57	105	12.49
Potri.001G048200.1|PACid:27045324	663	2	0.48	0	0	6	1.54	0	0	3	0.64	5	1.06
Potri.001G048300.1|PACid:27046821	2874	0	0	0	0	0	0	0	0	0	0	0	0
Potri.001G048400.1|PACid:27047559	438	0	0	0	0	0	0	0	0	0	0	0	0
Potri.001G048500.1|PACid:27048731	1374	15	1.47	5.5	0.54	9.5	0.99	23	2.2	23.5	2.07	18.5	1.61
Potri.001G048500.2|PACid:27048733	1323	0	0	0	0	0	0	0	0	0	0	0	0
Potri.001G048500.3|PACid:27048732	1374	15	1.47	5.5	0.54	9.5	0.99	23	2.2	23.5	2.07	18.5	1.61
Potri.001G048600.1|PACid:27042822	201	0	0	0	0	0	0	0	0	0	0	0	0
Potri.001G048700.1|PACid:27042835	4350	605.13	17.07	784.53	21.95	320.39	9.57	681.28	18.62	573.09	14.53	493.52	12.36
Potri.001G048700.2|PACid:27042836	4344	0	0	0	0	11.87	0.35	0	0	10.79	0.27	0	0
Potri.001G048700.3|PACid:27042837	3630	0	0	0	0	0	0	0	0	0	0	0	0
Potri.001G048800.1|PACid:27040412	4350	233.71	6.59	191.62	5.36	124.74	3.72	277.72	7.59	196.12	4.97	243.48	6.1
Potri.001G048800.2|PACid:27040413	4161	0	0	61.86	1.81	0	0	0	0	0	0	0	0
Potri.001G048900.1|PACid:27048405	4341	7	0.2	23.63	0.66	25	0.75	20	0.55	4.25	0.11	18	0.45
Potri.001G048900.2|PACid:27048406	4290	0	0	0	0	0	0	0	0	0	0	0	0
Potri.001G048900.3|PACid:27048407	2385	0	0	9.47	0.5	0	0	0	0	4.75	0.23	0	0
Potri.001G049000.1|PACid:27043924	4275	6.17	0.18	14.9	0.42	5	0.15	3	0.08	0	0	6.57	0.17
Potri.001G049000.2|PACid:27043925	3648	0	0	0	0	0	0	0	0	3	0.09	5.43	0.16
Potri.001G049100.1|PACid:27040442	2286	20.36	1.14	0	0	8.36	0.49	18.19	0.98	21.95	1.1	18.36	0.91
Potri.001G049100.2|PACid:27040443	2187	0	0	3.11	0.18	0	0	0	0	0	0	0	0
Potri.001G049200.1|PACid:27041695	2316	0	0	0	0	0	0	0	0	0	0	8.39	0.41
Potri.001G049200.2|PACid:27041696	2286	24.82	1.38	0	0	6.32	0.37	31.4	1.7	18.02	0.9	23.62	1.17
Potri.001G049200.3|PACid:27041697	2286	24.82	1.38	0	0	6.32	0.37	31.4	1.7	18.02	0.9	23.62	1.17
Potri.001G049200.4|PACid:27041698	2253	0	0	2.89	0.16	0	0	0	0	0	0	0	0
Potri.001G049300.1|PACid:27047506	933	32	4.96	19	2.93	39	6.44	38	5.76	30	4.15	60	8.23
Potri.001G049300.2|PACid:27047507	792	0	0	0	0	0	0	0	0	0	0	0	0
Potri.001G049300.3|PACid:27047508	690	0	0	0	0	0	0	0	0	0	0	0	0
Potri.001G049400.1|PACid:27041511	2301	365.22	20.22	256.7	14.11	376.7	22.1	357.82	19.23	331.15	16.46	356.93	17.54
Potri.001G049400.2|PACid:27041510	2322	80.89	4.44	95.15	5.18	58.15	3.38	83.09	4.42	115.42	5.68	82.53	4.02
Potri.001G049400.3|PACid:27041509	2322	80.89	4.44	95.15	5.18	58.15	3.38	83.09	4.42	115.42	5.68	82.53	4.02
Potri.001G049500.1|PACid:27041941	423	0	0	0	0	0	0	0	0	0	0	0	0
Potri.001G049600.1|PACid:27045033	477	0	0	0	0	0	0	0	0	0	0	0	0
Potri.001G049700.1|PACid:27041617	414	7	3.4	4	1.95	3	1.57	7	3.38	15	6.4	15	6.4
Potri.001G049800.1|PACid:27047736	1215	213	24.09	186	20.91	176	21.14	214.24	23.6	257	26.01	297	29.76
Potri.001G049800.2|PACid:27047737	957	0	0	0	0	0	0	0.76	0.11	0	0	0	0
Potri.001G049900.1|PACid:27045421	1188	348.51	40.46	269.54	31.12	359	44.28	410.35	46.42	353.26	36.7	487.34	50.12
Potri.001G049900.2|PACid:27045425	837	8.15	1.45	0	0	0	0	0	0	0	0	0	0
Potri.001G049900.3|PACid:27045423	1074	0	0	0	0	0	0	0	0	0	0	0	0
Potri.001G049900.4|PACid:27045424	840	0	0	0	0	0	0	0	0	0	0	0	0
Potri.001G049900.5|PACid:27045422	1098	6.34	0.81	16.46	2.09	0	0	15.65	1.94	46.74	5.33	6.66	0.75
Potri.001G050000.1|PACid:27042329	1500	163.67	14.53	177.67	15.67	199	18.75	134	11.57	144	11.46	199.67	15.72
Potri.001G050000.2|PACid:27042327	1500	163.67	14.53	177.67	15.67	199	18.75	134	11.57	144	11.46	199.67	15.72
Potri.001G050000.3|PACid:27042328	1500	163.67	14.53	177.67	15.67	199	18.75	134	11.57	144	11.46	199.67	15.72
Potri.001G050100.1|PACid:27046076	804	334	62.37	481	89.51	424	84.38	126	23.03	124	20.65	213	35.17
Potri.001G050100.2|PACid:27046077	798	0	0	0	0	0	0	0	0	0	0	0	0
Potri.001G050100.3|PACid:27046078	732	0	0	0	0	0	0	0	0	0	0	0	0
Potri.001G050200.1|PACid:27043629	3099	2	0.08	5	0.2	6	0.26	7	0.27	7	0.25	8	0.29
Potri.001G050300.1|PACid:27045135	2970	0	0	0	0	0	0	0	0	0	0	0	0
Potri.001G050300.2|PACid:27045136	2892	18	0.78	8	0.34	2	0.09	26	1.09	21	0.82	13	0.5
Potri.001G050400.1|PACid:27048081	660	0	0	26.25	6.34	18.5	4.78	21.5	5.11	18	3.87	20.5	4.38
Potri.001G050400.2|PACid:27048080	660	0	0	26.25	6.34	18.5	4.78	21.5	5.11	18	3.87	20.5	4.38
Potri.001G050400.3|PACid:27048082	660	91	22.02	26.25	6.34	18.5	4.78	21.5	5.11	18	3.87	20.5	4.38
Potri.001G050400.4|PACid:27048083	660	0	0	26.25	6.34	18.5	4.78	21.5	5.11	18	3.87	20.5	4.38
Potri.001G050500.1|PACid:27048555	204	0	0	0	0	0	0	0	0	0	0	0	0
Potri.001G050600.1|PACid:27043411	879	493	82.28	558	92.75	535	95.08	292	47.64	370	55.12	339	50.06
Potri.001G050700.1|PACid:27045094	2424	11.21	0.59	20.8	1.08	0	0	9.99	0.51	15.04	0.71	35	1.63
Potri.001G050700.2|PACid:27045096	2415	731.89	38.47	625.6	32.63	563	31.35	1424.01	72.62	1433.48	67.63	1143.29	53.32
Potri.001G050700.3|PACid:27045097	1758	0	0	0	0	0	0	0	0	0	0	0	0
Potri.001G050700.4|PACid:27045095	2415	731.89	38.47	625.6	32.63	563	31.35	1424.01	72.62	1433.48	67.63	1141.71	53.25
Potri.001G050800.1|PACid:27040564	630	3	0.77	1	0.26	1	0.28	5	1.27	2	0.46	4	0.91
Potri.001G050900.1|PACid:27044737	1005	0	0	0	0	0	0	0	0	0	0	0	0
Potri.001G050900.2|PACid:27044738	987	0	0	1	0.14	0	0	0	0	2	0.26	0	0
Potri.001G051000.1|PACid:27047183	1011	2	0.28	14	1.96	4	0.6	17	2.33	8	1.01	13	1.62
Potri.001G051100.1|PACid:27045183	228	0	0	0	0	0	0	0	0	0	0	0	0
Potri.001G051200.1|PACid:27045586	1542	117.85	10.14	89.92	7.69	117.01	10.69	61.68	5.16	159.25	12.28	151.53	11.56
Potri.001G051200.2|PACid:27045587	1344	123.15	12.39	125.08	12.51	98.99	10.58	105.32	10.32	48.75	4.39	59.47	5.3
Potri.001G051300.1|PACid:27042614	321	2.5	1.91	3	2.3	1	0.83	4.5	3.45	3	1.99	2	1.33
Potri.001G051300.2|PACid:27042613	321	2.5	1.91	3	2.3	1	0.83	4.5	3.45	3	1.99	2	1.33
Potri.001G051400.1|PACid:27045150	1956	136.7	9.03	161.16	10.57	128.74	9.02	197.71	12.69	185	10.97	205.78	12.06
Potri.001G051400.2|PACid:27045151	1956	136.7	9.03	161.16	10.57	128.74	9.02	197.71	12.69	185	10.97	205.78	12.06
Potri.001G051400.3|PACid:27045152	1884	0	0	0	0	0	0	0	0	0	0	0	0
Potri.001G051500.1|PACid:27046113	1176	228.98	26.9	587.06	68.58	1707.5	213.14	40.06	4.59	98.41	10.35	1418.16	147.6
Potri.001G051600.1|PACid:27043945	1173	2869.02	338.07	9576.94	1122.2	25603.5	3205.65	569.94	65.44	1041.59	109.82	16883.8	1762.47
Potri.001G051700.1|PACid:27047569	1836	136	9.64	133	9.36	154	11.57	70	4.82	92	5.85	117	7.35
Potri.001G051800.1|PACid:27045032	1368	66.98	6.6	72	7.06	42.75	4.48	62	5.95	71	6.27	63.93	5.59
Potri.001G051900.1|PACid:27045007	1386	3267.62	317.43	3808	367.63	3910.25	403.25	1123	106.17	1194	103.89	1281.07	110.31
Potri.001G051900.2|PACid:27045008	1380	9.4	0.92	0	0	0	0	0	0	0	0	0	0
Potri.001G052000.1|PACid:27048395	3306	5	0.19	0	0	3	0.12	0	0	7	0.24	1	0.03
Potri.001G052100.1|PACid:27041041	987	509.33	73.73	591	85.14	674.33	103.84	610.21	86.23	648.67	83.91	825	105.72
Potri.001G052100.2|PACid:27041040	987	509.33	73.73	591	85.14	674.33	103.84	610.21	86.23	648.67	83.91	825	105.72
Potri.001G052100.3|PACid:27041039	987	509.33	73.73	591	85.14	674.33	103.84	610.21	86.23	648.67	83.91	825	105.72
Potri.001G052100.4|PACid:27041042	906	0	0	0	0	0	0	9.38	1.47	0	0	0	0
Potri.001G052200.1|PACid:27045372	195	0	0	0	0	0	0	0	0	0	0	0	0
Potri.001G052300.1|PACid:27041711	1353	137	13.68	84	8.34	81	8.59	1240	120.53	1096	98.02	1629	144.18
Potri.001G052400.1|PACid:27047948	609	87	23.51	81	21.86	97	28.03	48	12.76	90	21.6	120	28.61
Potri.001G052400.2|PACid:27047949	498	0	0	0	0	0	0	0	0	0	0	0	0
Potri.001G052500.1|PACid:27046624	3459	0	0	0	0	1	0.04	0	0	2	0.06	0	0
Potri.001G052600.1|PACid:27041206	327	0	0	0	0	0	0	0	0	0	0	0	0
Potri.001G052700.1|PACid:27045770	201	0	0	0	0	0	0	0	0	0	0	0	0
Potri.001G052800.1|PACid:27045743	426	0	0	0	0	0	0	0	0	0	0	0	0
Potri.001G052900.1|PACid:27042167	459	0	0	0	0	0	0	0	0	0	0	0	0
Potri.001G053000.1|PACid:27043796	2988	0	0	4	0.17	0	0	5	0.2	9	0.34	0	0
Potri.001G053000.2|PACid:27043797	2706	6	0.28	0	0	1	0.05	0	0	0	0	2	0.08
Potri.001G053100.1|PACid:27042456	426	9	4.17	7	3.25	4	2	7	3.22	2	0.82	12	4.88
Potri.001G053200.1|PACid:27048615	402	0	0	0	0	0	0	0	0	0	0	0	0
Potri.001G053300.1|PACid:27046695	423	0	0	0	0	0	0	0	0	0	0	0	0
Potri.001G053400.1|PACid:27045652	3321	75.5	2.83	64	2.38	54.5	2.16	89.5	3.25	65.5	2.2	65.5	2.18
Potri.001G053400.2|PACid:27045651	3321	75.5	2.83	64	2.38	54.5	2.16	89.5	3.25	65.5	2.2	65.5	2.18
Potri.001G053500.1|PACid:27043729	1011	174	24.47	230	32.18	125	18.69	195	26.76	191	24.01	189	23.53
Potri.001G053600.1|PACid:27045118	960	0	0	0	0	0	0	17.07	2.5	17.54	2.35	0	0
Potri.001G053600.2|PACid:27045119	915	255	40.5	257	40.64	250	42.26	205.93	31.95	200.46	28.43	250	35.13
Potri.001G053700.10|PACid:27041827	678	0	0	0	0	0	0	16.03	3.67	6.8	1.41	0	0
Potri.001G053700.1|PACid:27041826	711	231.51	50.7	252.98	55.27	216.88	50.69	293.88	63.13	329.21	64.2	306.23	59.26
Potri.001G053700.2|PACid:27041835	510	0	0	0	0	0	0	0	0	0	0	0	0
Potri.001G053700.3|PACid:27041831	537	3.86	1.25	3.9	1.26	10.53	3.65	2.65	0.85	11.12	3.19	16.12	4.6
Potri.001G053700.4|PACid:27041832	537	3.86	1.25	3.9	1.26	10.53	3.65	2.65	0.85	11.12	3.19	16.12	4.6
Potri.001G053700.5|PACid:27041833	516	6.01	2.06	7.2	2.47	0	0	1.74	0.59	5.25	1.59	1.14	0.35
Potri.001G053700.6|PACid:27041834	516	6.01	2.06	7.2	2.47	0	0	1.74	0.59	5.25	1.59	1.14	0.35
Potri.001G053700.7|PACid:27041828	603	4.02	1.1	0	0	0	0	0	0	0	0	0	0
Potri.001G053700.8|PACid:27041829	537	3.86	1.25	3.9	1.26	10.53	3.65	2.65	0.85	11.12	3.19	16.12	4.6
Potri.001G053700.9|PACid:27041830	537	3.86	1.25	3.9	1.26	10.53	3.65	2.65	0.85	11.12	3.19	16.12	4.6
Potri.001G053800.1|PACid:27044860	1287	149	15.76	177	18.61	168	18.87	128	13.18	126	11.93	178	16.68
Potri.001G053900.1|PACid:27042238	507	5	1.76	1	0.35	8	3.02	4	1.39	2	0.62	3	0.93
Potri.001G054000.1|PACid:27043016	744	0	0	0	0	1	0.22	0	0	0	0	0	0
Potri.001G054100.1|PACid:27045787	762	0	0	0	0	0	0	0	0	0	0	0	0
Potri.001G054200.1|PACid:27040139	1524	0	0	0	0	0	0	0	0	0	0	0	0
Potri.001G054300.1|PACid:27043993	231	0	0	0	0	0	0	0	0	0	0	0	0
Potri.001G054400.1|PACid:27042250	1725	421	31.96	1012	76.31	754.19	60.73	132.57	9.78	129.13	8.79	165.33	11.13
Potri.001G054500.1|PACid:27044668	432	96.68	43.78	87.5	39.74	104.36	50.87	86	38.7	94	37.48	114.5	45.56
Potri.001G054500.2|PACid:27044669	432	96.68	43.78	87.5	39.74	104.36	50.87	86	38.7	94	37.48	114.5	45.56
Potri.001G054600.1|PACid:27042004	1746	17	1.27	6	0.45	18	1.43	11	0.8	19	1.28	24	1.59
Potri.001G054700.1|PACid:27040917	1446	66	6.11	71	6.53	74	7.27	51	4.59	53	4.4	46	3.77
Potri.001G054700.2|PACid:27040918	1299	0	0	0	0	0	0	0	0	0	0	0	0
Potri.001G054800.1|PACid:27043363	1671	463	36.42	403	31.49	644	53.74	1193	91.22	1147	80.89	2321	161.9
Potri.001G054900.1|PACid:27047347	603	70.53	19.33	97	26.55	107	31.36	78	21.04	81	19.71	110	26.59
Potri.001G054900.2|PACid:27047348	513	5.71	1.98	0	0	0	0	0	0	0	0	0	0
Potri.001G055000.1|PACid:27045090	438	0	0	0	0	0	0	1	0.44	1	0.39	0	0
Potri.001G055100.1|PACid:27047362	1866	68	4.73	177	12.23	158	11.66	47	3.18	73	4.56	121	7.47
Potri.001G055200.1|PACid:27042534	1416	0	0	0	0	0	0	0	0	0	0	0	0
Potri.001G055200.2|PACid:27042535	1362	8.44	0.84	16.18	1.59	6.8	0.72	15.72	1.52	5.72	0.51	9.73	0.85
Potri.001G055200.3|PACid:27042536	816	8.56	1.57	12.82	2.34	12.2	2.38	2.28	0.41	15.28	2.5	3.27	0.53
Potri.001G055300.1|PACid:27040743	690	909	207.17	1346.5	306.18	1003.5	244.14	463.5	103.67	452	91.68	601.5	121.09
Potri.001G055300.2|PACid:27040744	690	909	207.17	1346.5	306.18	1003.5	244.14	463.5	103.67	452	91.68	601.5	121.09
Potri.001G055400.1|PACid:27047505	276	37	37.95	24	24.8	36.5	40.73	19	19.71	33	29.16	40	35.76
Potri.001G055400.2|PACid:27047504	276	37	37.95	24	24.8	36.5	40.73	19	19.71	33	29.16	40	35.76
Potri.001G055500.1|PACid:27045325	1107	0	0	0	0	0	0	0	0	0	0	0	0
Potri.001G055600.1|PACid:27046103	753	0	0	0	0	0	0	0	0	0	0	0	0
Potri.001G055700.1|PACid:27041056	1638	0	0	0	0	0	0	2	0.16	0	0	0	0
Potri.001G055800.1|PACid:27046236	234	0	0	0	0	0	0	0	0	0	0	0	0
Potri.001G055900.1|PACid:27047287	1341	21.75	2.19	21.12	2.12	5.75	0.62	19	1.87	17	1.54	8.25	0.74
Potri.001G055900.2|PACid:27047286	1341	21.75	2.19	21.12	2.12	5.75	0.62	19	1.87	17	1.54	8.25	0.74
Potri.001G055900.3|PACid:27047288	1341	21.75	2.19	21.12	2.12	5.75	0.62	19	1.87	17	1.54	8.25	0.74
Potri.001G055900.4|PACid:27047289	1341	21.75	2.19	21.12	2.12	5.75	0.62	19	1.87	17	1.54	8.25	0.74
Potri.001G055900.5|PACid:27047290	1308	0	0	0	0	0	0	0	0	0	0	0	0
Potri.001G056000.1|PACid:27043540	1017	26.79	3.74	66.72	9.27	49.18	7.3	68.58	9.34	41.65	5.2	57.07	7.05
Potri.001G056000.2|PACid:27043541	912	0	0	0	0	0	0	0	0	0	0	0	0
Potri.001G056000.3|PACid:27043542	876	46.93	7.87	57.36	9.58	108.09	19.29	35.07	5.75	22.95	3.43	28.44	4.22
Potri.001G056000.4|PACid:27043544	843	0	0	0	0	0	0	0	0	0	0	0	0
Potri.001G056000.5|PACid:27043543	855	117.54	20.31	152.92	26.32	94.41	17.37	69.31	11.71	119.02	18.35	170.66	26.08
Potri.001G056100.1|PACid:27046626	1755	300	22.35	343	25.37	274	21.65	261	18.89	226	15.09	246	16.25
Potri.001G056200.1|PACid:27042087	744	4.35	0.9	3.24	0.67	1.56	0.34	2.93	0.59	0	0	1.51	0.27
Potri.001G056200.2|PACid:27042089	576	179.32	52.42	234.4	68.49	155.72	48.72	114.04	32.85	114.5	29.69	181.75	46.85
Potri.001G056200.3|PACid:27042088	576	179.32	52.42	234.4	68.49	155.72	48.72	114.04	32.85	114.5	29.69	181.75	46.85
Potri.001G056300.1|PACid:27042345	858	51	8.77	135	23.13	80	14.66	54	9.08	41	6.29	51	7.76
Potri.001G056300.2|PACid:27042346	753	0	0	0	0	0	0	0	0	0	0	0	0
Potri.001G056400.1|PACid:27041055	444	0	0	0	0	0	0	0	0	0	0	0	0
Potri.001G056500.1|PACid:27043197	639	7.34	1.86	7.28	1.84	5.55	1.5	4.9	1.22	4.2	0.94	0.67	0.15
Potri.001G056500.2|PACid:27043198	627	0	0	0	0	0	0	0	0	0	0	0	0
Potri.001G056600.1|PACid:27044472	288	15	14.12	48	45.51	29	29.67	5	4.75	8	6.5	14	11.5
Potri.001G056700.10|PACid:27042512	471	0	0	0	0	0	0	0	0	0	0	0	0
Potri.001G056700.11|PACid:27042513	471	0	0	0	0	0	0	0	0	0	0	0	0
Potri.001G056700.1|PACid:27042503	837	10.88	1.93	0	0	0	0	85.03	14.76	125.12	19.81	43.87	6.89
Potri.001G056700.2|PACid:27042504	816	7.42	1.36	0	0	0	0	6.07	1.09	16.86	2.76	5.36	0.87
Potri.001G056700.3|PACid:27042505	810	2666.58	493.28	831.88	153.33	1438.5	283.54	6949.07	1258.1	8505.3	1403.17	7359.61	1203.9
Potri.001G056700.4|PACid:27042506	777	0	0	0	0	351.9	73.18	0	0	522.84	90.92	0.03	0
Potri.001G056700.5|PACid:27042507	771	0	0	0	0	0	0	0	0	0	0	0	0
Potri.001G056700.6|PACid:27042508	627	14.56	3.78	0.37	0.1	0	0	100.76	25.71	53.57	12.35	41.15	9.42
Potri.001G056700.7|PACid:27042509	540	0	0	0	0	0	0	0	0	0	0	0	0
Potri.001G056700.8|PACid:27042510	471	0	0	0	0	0	0	0	0	0	0	0	0
Potri.001G056700.9|PACid:27042511	471	0	0	0	0	0	0	0	0	0	0	0	0
Potri.001G056800.1|PACid:27047381	1212	315	35.73	267	30.11	266	32.05	240	26.52	251	25.48	314	31.55
Potri.001G056900.1|PACid:27045055	198	0	0	0	0	0	0	0	0	0	0	0	0
Potri.001G057000.1|PACid:27043345	201	0	0	0	0	0	0	0	0	0	0	0	0
Potri.001G057100.1|PACid:27045711	1446	27.92	2.58	86.54	7.96	64.25	6.31	0	0	20.63	1.71	10.35	0.85
Potri.001G057100.2|PACid:27045712	1401	230.26	22.09	329.48	31.42	171.74	17.49	117.84	11	109.08	9.38	166.57	14.17
Potri.001G057100.3|PACid:27045713	1191	217.82	25.21	398.98	45.92	292.01	35.91	113.16	12.76	158.3	16.4	99.08	10.16
Potri.001G057200.1|PACid:27041634	2331	180.5	9.86	192.5	10.43	158	9.14	112.5	5.96	116	5.69	112	5.43
Potri.001G057200.2|PACid:27041633	2331	180.5	9.86	192.5	10.43	158	9.14	112.5	5.96	116	5.69	112	5.43
Potri.001G057200.3|PACid:27041635	2100	0	0	0	0	0	0	0	0	0	0	0	0
Potri.001G057300.1|PACid:27045643	210	0	0	0	0	0	0	0	0	0	0	0	0
Potri.001G057300.2|PACid:27045644	207	3	5.76	3	5.82	3	6.32	0	0	4	6.47	2	3.33
Potri.001G057400.1|PACid:27040877	3063	383.89	15.65	412.59	16.69	333.67	14.41	272.67	10.78	246.33	9.02	262.67	9.51
Potri.001G057400.2|PACid:27040876	3063	383.89	15.65	412.59	16.69	333.67	14.41	272.67	10.78	246.33	9.02	262.67	9.51
Potri.001G057400.3|PACid:27040875	3063	383.89	15.65	412.59	16.69	333.67	14.41	272.67	10.78	246.33	9.02	262.67	9.51
Potri.001G057500.1|PACid:27046993	417	0	0	0	0	0	0	0	0	0	0	0	0
Potri.001G057500.2|PACid:27046994	408	0	0	0	0	0	0	0	0	0	0	0	0
Potri.001G057500.3|PACid:27046995	372	193	112.52	215	125.93	182	114.58	130	75.7	164	83.69	153	78.18
Potri.001G057600.1|PACid:27045788	159	0	0	0	0	0	0	0	0	0	0	0	0
Potri.001G057700.1|PACid:27042231	513	55	19.04	40	13.86	41	15.23	53	18.14	41	12.56	54	16.47
Potri.001G057800.1|PACid:27040821	2997	851	35.51	923	38.21	871	38.49	680	27.51	527	19.75	591	21.89
Potri.001G057800.2|PACid:27040822	2901	0	0	0	0	0	0	0	0	0	0	0	0
Potri.001G057900.1|PACid:27040803	210	0	0	0	0	0	0	0	0	0	0	0	0
Potri.001G058000.1|PACid:27040958	459	4	1.64	1	0.41	4	1.77	2	0.82	2	0.72	2	0.72
Potri.001G058100.1|PACid:27045658	411	0	0	0	0	0	0	2.51	1.23	0	0	0	0
Potri.001G058100.2|PACid:27045660	351	0	0	0	0	0	0	0	0	0	0	0	0
Potri.001G058100.3|PACid:27045659	390	32	17.19	16	8.63	28	16.22	17.49	9.37	26	12.25	31	14.61
Potri.001G058200.1|PACid:27043953	564	0	0	1	0.3	3	0.97	0	0	2	0.53	0	0
Potri.001G058300.1|PACid:27040940	381	0	0	0	0	0	0	0	0	0	0	0	0
Potri.001G058400.1|PACid:27045031	729	0	0	0	0	0	0	0	0	0	0	0	0
Potri.001G058500.1|PACid:27047361	336	0	0	0	0	0	0	0	0	0	0	0	0
Potri.001G058600.1|PACid:27044474	1131	43	5.29	33	4.04	40	5.23	50	6	55	6.05	40	4.36
Potri.001G058700.1|PACid:27045308	1080	93.71	12.17	134	17.32	113	15.61	58	7.35	72	8.37	108	12.43
Potri.001G058700.2|PACid:27045309	999	2.29	0.33	0	0	0	0	0	0	0	0	0	0
Potri.001G058800.1|PACid:27043292	483	0	0	2	0.76	2	0.82	0	0	0	0	0	0
Potri.001G058900.1|PACid:27044392	3336	36	1.34	77	2.85	55	2.17	24	0.87	26	0.87	38	1.26
Potri.001G059000.1|PACid:27045636	462	0	0	0	0	0	0	0	0	0	0	0	0
Potri.001G059100.1|PACid:27041632	1173	2	0.24	4.07	0.48	1	0.13	31	3.56	12	1.27	11	1.15
Potri.001G059200.1|PACid:27045674	327	0	0	0	0	0	0	0	0	0	0	1	0.64
Potri.001G059300.1|PACid:27041796	195	0	0	0	0	0	0	0	0	0	0	0	0
Potri.001G059400.1|PACid:27046070	834	74	13.19	29	5.15	42	7.98	127	22.15	103	16.38	116	18.29
Potri.001G059500.1|PACid:27048402	753	0	0	0	0	0	0	0	0	0	0	0	0
Potri.001G059500.2|PACid:27048400	828	12.5	2.25	9.5	1.7	14	2.68	5.5	0.97	5.96	0.96	4	0.64
Potri.001G059500.3|PACid:27048401	828	12.5	2.25	9.5	1.7	14	2.68	5.5	0.97	6.04	0.97	4	0.64
Potri.001G059600.1|PACid:27044461	264	0	0	0	0	0	0	0.5	0.57	0	0	0	0
Potri.001G059600.2|PACid:27044462	207	0	0	0	0	0	0	0	0	0	0	0	0
Potri.001G059700.1|PACid:27046025	1074	0	0	4.77	0.62	0	0	0	0	0	0	0	0
Potri.001G059700.2|PACid:27046026	1041	193	26.2	184.23	24.88	153	22.09	138	18.28	236	28.64	196	23.56
Potri.001G059800.1|PACid:27044468	657	0	0	0	0	0	0	0	0	0	0	3	0.64
Potri.001G059900.1|PACid:27041219	1812	485.47	34.9	522.79	37.32	536.24	40.88	124.43	8.69	161.49	10.41	194.64	12.41
Potri.001G059900.2|PACid:27041221	1521	0	0	0	0	0	0	4.64	0.39	0	0	0	0
Potri.001G059900.3|PACid:27041222	1335	117.48	11.91	130.15	13.12	147.74	15.91	90.93	8.98	49.51	4.5	43.36	3.9
Potri.001G059900.4|PACid:27041220	1566	0	0	0	0	0	0	0	0	0	0	0	0
Potri.001G060000.1|PACid:27041700	909	61	9.77	100	15.94	122	20.79	33	5.16	33	4.72	61	8.64
Potri.001G060000.2|PACid:27041701	786	0	0	0	0	0	0	0	0	0	0	0	0
Potri.001G060100.1|PACid:27047240	1347	179.93	18.06	69.49	6.93	132.48	14.12	334.5	32.68	313.5	28.18	225.14	20.03
Potri.001G060100.2|PACid:27047239	1347	179.93	18.06	69.49	6.93	132.48	14.12	334.5	32.68	313.5	28.18	225.14	20.03
Potri.001G060100.3|PACid:27047241	1344	0	0	0	0	0	0	0	0	0	0	0	0
Potri.001G060100.4|PACid:27047242	1122	17.05	2.12	38.01	4.69	0.01	0	0	0	0	0	51.24	5.64
Potri.001G060100.5|PACid:27047243	1122	17.05	2.12	38.01	4.69	0.01	0	0	0	0	0	51.24	5.64
Potri.001G060100.6|PACid:27047244	1122	17.05	2.12	38.01	4.69	0.01	0	0	0	0	0	51.24	5.64
Potri.001G060100.7|PACid:27047245	978	0	0	0	0	0	0	0	0	0	0	0	0
Potri.001G060200.1|PACid:27041942	792	658	125.26	852	161.63	980.99	199.03	424	79.02	535.01	90.81	625	105.2
Potri.001G060200.2|PACid:27041943	786	0	0	0	0	0	0	0	0	0	0	0	0
Potri.001G060200.3|PACid:27041944	579	0	0	0	0	0	0	0	0	0	0	0	0
Potri.001G060300.1|PACid:27047927	1428	79.8	7.49	87	8.12	67.73	6.75	26.52	2.42	34.15	2.87	47	3.91
Potri.001G060300.2|PACid:27047931	990	9.2	1.33	0	0	10.27	1.58	14.32	2.02	6.12	0.79	0	0
Potri.001G060300.3|PACid:27047928	1239	0	0	0	0	0	0	6.32	0.68	0	0	0	0
Potri.001G060300.4|PACid:27047930	1008	0	0	0	0	0	0	0	0	2.73	0.34	0	0
Potri.001G060300.5|PACid:27047929	1050	0	0	0	0	0	0	7.84	1.03	0	0	0	0
Potri.001G060400.1|PACid:27040641	690	5	1.14	11	2.5	12	2.92	12	2.68	8	1.62	4	0.81
Potri.001G060500.1|PACid:27046735	999	7.66	1.09	1	0.14	6	0.91	0	0	7.28	0.93	14.19	1.79
Potri.001G060500.2|PACid:27046736	765	0.34	0.07	0	0	0	0	6	1.17	8.72	1.55	4.81	0.85
Potri.001G060600.1|PACid:27045666	381	0	0	0	0	0	0	0	0	0	0	0	0
Potri.001G060700.1|PACid:27040147	2019	0	0	1	0.06	1	0.07	6	0.37	4	0.23	4	0.23
Potri.001G060800.1|PACid:27045338	1389	261.55	25.35	359.45	34.62	321.86	33.11	154.99	14.62	144.5	12.54	144.36	12.4
Potri.001G060800.2|PACid:27045339	990	0	0	39.33	5.65	0	0	0	0	59.4	7.66	22.48	2.87
Potri.001G060900.1|PACid:27046474	849	345	60.14	702.24	121.93	611.95	113.61	0	0	1	0.16	3	0.46
Potri.001G060900.2|PACid:27046475	678	0	0	35.89	8.36	68.44	17.05	0	0	0	0	0	0
Potri.001G060900.3|PACid:27046476	555	0	0	2.86	0.88	8.6	2.84	2	0.61	0	0	0	0
Potri.001G061000.1|PACid:27044365	822	507	92.05	845	152.86	782	151.27	210	37.31	241	39.03	300	48.17
Potri.001G061100.1|PACid:27042566	1167	72	8.54	27	3.18	67	8.44	8	0.92	22	2.33	17	1.79
Potri.001G061200.1|PACid:27047332	774	647.52	126.96	1026.19	200.54	693	144.85	411	78.92	373.04	65.19	544.82	94.43
Potri.001G061200.2|PACid:27047335	582	8.26	2.38	12.98	3.74	0	0	0	0	7.96	2.04	2.17	0.55
Potri.001G061200.3|PACid:27047336	441	0	0	0	0	0	0	0	0	0	0	0	0
Potri.001G061200.4|PACid:27047333	618	0	0	0	0	0	0	0	0	0	0	0	0
Potri.001G061200.5|PACid:27047334	612	7.22	1.94	29.37	7.87	0	0	0	0	0	0	0	0
Potri.001G061300.1|PACid:27045485	264	0	0	0	0	0	0	0	0	0	0	0	0
Potri.001G061400.1|PACid:27047655	1104	39.52	5	74.97	9.44	17.96	2.42	18.62	2.3	13.28	1.5	6.08	0.68
Potri.001G061400.2|PACid:27047659	1077	89.7	11.69	99	12.84	110.09	15.26	69.38	8.82	62.6	7.3	89	10.27
Potri.001G061400.3|PACid:27047660	1077	89.7	11.69	99	12.84	110.09	15.26	69.38	8.82	62.6	7.3	89	10.27
Potri.001G061400.4|PACid:27047658	1077	89.7	11.69	99	12.84	110.09	15.26	69.38	8.82	62.6	7.3	89	10.27
Potri.001G061400.5|PACid:27047656	1104	39.52	5	74.97	9.44	17.96	2.42	18.62	2.3	13.28	1.5	6.08	0.68
Potri.001G061400.6|PACid:27047657	1104	39.52	5	74.97	9.44	17.96	2.42	18.62	2.3	13.28	1.5	6.08	0.68
Potri.001G061500.1|PACid:27047843	1953	121.99	8.08	130	8.54	73	5.12	93	5.98	62	3.68	79.85	4.69
Potri.001G061500.2|PACid:27047844	1890	2.01	0.14	0	0	0	0	0	0	0	0	4.15	0.25
Potri.001G061500.3|PACid:27047845	1728	0	0	0	0	0	0	0	0	0	0	0	0
Potri.001G061600.1|PACid:27043128	654	83	20.33	148	36.19	131	34.28	23	5.54	11	2.4	22	4.76
Potri.001G061700.1|PACid:27047404	603	0	0	0	0	0	0	0	0	0	0	0	0
Potri.001G061800.1|PACid:27047415	1545	9.8	0.84	2.46	0.21	7.23	0.66	4.94	0.41	15.31	1.18	5.67	0.43
Potri.001G061800.2|PACid:27047417	1335	0	0	0	0	0	0	0	0	0	0	0	0
Potri.001G061800.3|PACid:27047416	1413	0	0	5.85	0.55	2.85	0.29	0	0	0	0	11.08	0.93
Potri.001G061800.4|PACid:27047418	993	11.2	1.61	7.69	1.1	6.92	1.06	12.06	1.69	8.69	1.12	16.24	2.07
Potri.001G061900.1|PACid:27043055	405	0	0	0	0	0	0	0	0	0	0	0	0
Potri.001G062000.1|PACid:27045233	561	26	7.89	18	5.46	15	4.88	79	23.65	58	15.61	88	23.55
Potri.001G062100.1|PACid:27044214	393	0	0	1.39	0.74	2.83	1.62	0	0	1	0.47	0	0
Potri.001G062100.2|PACid:27044215	330	4	2.9	4.61	3.36	3.17	2.48	1	0.73	1	0.63	3	1.9
Potri.001G062200.1|PACid:27046454	531	0	0	0	0	0	0	0	0	0	0	0	0
Potri.001G062300.1|PACid:27046363	912	1	0.16	0	0	0	0	3.14	0.49	1.07	0.15	0	0
Potri.001G062400.1|PACid:27041946	258	0	0	1	1.19	0	0	0	0	0	0	0	0
Potri.001G062500.1|PACid:27045174	591	0	0	0	0	0	0	0	0	0	0	0	0
Potri.001G062500.2|PACid:27045175	588	28	7.95	48	13.62	13	3.95	22	6.15	13	3.28	11	2.75
Potri.001G062600.1|PACid:27043641	1653	1	0.08	2	0.16	0	0	2	0.15	0	0	2	0.14
Potri.001G062700.1|PACid:27041574	1143	7	0.85	1	0.12	3	0.39	2	0.24	3	0.33	4	0.43
Potri.001G062800.1|PACid:27041527	921	69	10.87	72	11.29	74	12.41	59	9.08	58	8.16	63	8.78
Potri.001G062900.1|PACid:27041357	669	0	0	0	0	0	0	0	0	0	0	0	0
Potri.001G062900.2|PACid:27041358	513	0	0	0	0	0	0	0	0	0	0	0	0
Potri.001G063000.1|PACid:27042642	552	2	0.62	0	0	1	0.33	3	0.92	0	0	4	1.1
Potri.001G063000.2|PACid:27042644	462	0	0	0	0	0	0	0	0	1	0.36	0	0
Potri.001G063000.3|PACid:27042643	483	0	0	2	0.76	0	0	0	0	0	0	0	0
Potri.001G063100.1|PACid:27046447	1725	89.56	6.8	72.23	5.45	83.39	6.72	79.89	5.89	65.18	4.44	71.29	4.8
Potri.001G063200.1|PACid:27042372	372	0	0	0	0	0	0	0	0	0	0	0	0
Potri.001G063300.1|PACid:27046329	2649	0	0	0	0	0	0	0	0	0	0	0	0
Potri.001G063300.2|PACid:27046331	2220	0	0	0	0	0	0	0	0	0	0	0	0
Potri.001G063300.3|PACid:27046330	2508	0	0	0	0	0	0	0	0	0	0	2.14	0.1
Potri.001G063300.4|PACid:27046333	1914	0	0	0	0	1.07	0.08	0.94	0.06	2.07	0.13	0	0
Potri.001G063300.5|PACid:27046332	1914	0	0	0	0	1.07	0.08	0.94	0.06	2.07	0.13	0	0
Potri.001G063400.1|PACid:27043335	207	0	0	0	0	0	0	0	0	0	0	0	0
Potri.001G063500.1|PACid:27044869	456	0	0	0	0	0	0	0	0	0	0	0	0
Potri.001G063600.1|PACid:27047067	411	0	0	0	0	0	0	0	0	0	0	0	0
Potri.001G063700.1|PACid:27042600	2541	0	0	0	0	0	0	0	0	0	0	1	0.04
Potri.001G063800.1|PACid:27046383	507	0	0	0	0	0	0	0	0	0	0	0	0
Potri.001G063900.1|PACid:27040359	2145	0	0	1	0.06	0	0	0	0	0	0	0	0
Potri.001G064000.1|PACid:27045334	267	0	0	0	0	0	0	0	0	0	0	0	0
Potri.001G064100.1|PACid:27041923	2265	0	0	0	0	0	0	0	0	0	0	0	0
Potri.001G064100.2|PACid:27041924	1977	0	0	0	0	0	0	0	0	0	0	0	0
Potri.001G064200.1|PACid:27040864	729	0	0	0	0	0	0	0	0	0	0	0	0
Potri.001G064200.2|PACid:27040865	519	0	0	0	0	0	0	0	0	0	0	0	0
Potri.001G064300.1|PACid:27046987	1341	0	0	0	0	0	0	0	0	0	0	0	0
Potri.001G064300.2|PACid:27046988	666	1	0.24	0	0	0	0	0	0	0	0	0	0
Potri.001G064400.1|PACid:27044894	396	0	0	0	0	0	0	0	0	0	0	0	0
Potri.001G064500.1|PACid:27043955	1233	3.03	0.34	0	0	0	0	2.21	0.24	1	0.1	0	0
Potri.001G064600.1|PACid:27042124	2346	0	0	0	0	0	0	5.09	0.27	3.16	0.15	5.13	0.25
Potri.001G064600.2|PACid:27042127	1623	0	0	0.53	0.04	0	0	0	0	0	0	0	0
Potri.001G064600.3|PACid:27042125	1623	0	0	0.53	0.04	0	0	0	0	0	0	0	0
Potri.001G064600.4|PACid:27042126	1623	0	0	0.53	0.04	0	0	0	0	0	0	0	0
Potri.001G064700.1|PACid:27046574	540	0	0	0	0	0	0	0	0	0	0	0	0
Potri.001G064800.1|PACid:27043224	246	0	0	0	0	1	1.42	0	0	0	0	0	0
Potri.001G064900.1|PACid:27048709	2436	0	0	0	0	1.68	0.09	0	0	0	0	2.01	0.09
Potri.001G065000.1|PACid:27046653	336	0	0	0	0	0	0	0	0	0	0	0	0
Potri.001G065100.1|PACid:27042050	243	0	0	0	0	0	0	0	0	0	0	0	0
Potri.001G065200.1|PACid:27044236	378	0	0	0	0	0	0	0	0	0	0	0	0
Potri.001G065300.1|PACid:27047151	2088	0	0	0	0	0	0	0	0	0	0	0	0
Potri.001G065300.2|PACid:27047154	1857	0.49	0.03	2	0.14	5	0.37	8.85	0.6	4.22	0.26	4.74	0.29
Potri.001G065300.3|PACid:27047153	1926	0	0	0	0	0	0	0	0	0	0	0	0
Potri.001G065300.4|PACid:27047152	2001	0	0	0	0	0	0	0	0	0	0	0	0
Potri.001G065400.1|PACid:27047813	519	0	0	0	0	1	0.36	3.01	1.01	0	0	1	0.3
Potri.001G065500.1|PACid:27042098	327	5	3.68	0	0	0	0	8	5.91	3	1.92	2	1.29
Potri.001G065600.1|PACid:27046863	3789	344	11.21	372	12.02	297	10.25	168	5.31	204	5.97	227	6.57
Potri.001G065600.2|PACid:27046864	3573	0	0	0	0	0	0	0	0	0	0	0	0
Potri.001G065700.1|PACid:27046732	282	0	0	0	0	0	0	0	0	0	0	0	0
Potri.001G065800.1|PACid:27043709	1683	28.33	2.21	16.67	1.29	18.4	1.52	38	2.88	47.67	3.33	49.67	3.44
Potri.001G065800.2|PACid:27043707	1683	28.33	2.21	16.67	1.29	18.4	1.52	38	2.88	47.67	3.33	49.67	3.44
Potri.001G065800.3|PACid:27043708	1683	28.33	2.21	16.67	1.29	18.4	1.52	38	2.88	47.67	3.33	49.67	3.44
Potri.001G065800.4|PACid:27043711	1617	0	0	0	0	0	0	0	0	0	0	0	0
Potri.001G065800.5|PACid:27043710	1620	0	0	0	0	0	0	0	0	0	0	0	0
Potri.001G065900.1|PACid:27045820	1389	45	4.36	20	1.93	29	2.98	77	7.26	87	7.55	88	7.56
Potri.001G066000.1|PACid:27048250	921	6	0.95	10	1.57	7	1.17	8	1.23	9	1.27	9	1.25
Potri.001G066100.1|PACid:27048217	2307	42	2.32	43	2.36	53	3.1	27	1.45	46	2.28	51	2.5
Potri.001G066200.1|PACid:27044974	2379	196.89	10.52	172.09	9.12	159.68	9.04	147.12	7.63	151.37	7.26	133.72	6.34
Potri.001G066200.2|PACid:27044975	2379	196.89	10.52	172.09	9.12	159.68	9.04	147.12	7.63	151.37	7.26	133.72	6.34
Potri.001G066200.3|PACid:27044976	2367	43.94	2.36	39.65	2.11	15.53	0.88	16.68	0.87	8.51	0.41	19.12	0.91
Potri.001G066200.4|PACid:27044973	2379	196.89	10.52	172.09	9.12	159.68	9.04	147.12	7.63	151.37	7.26	133.72	6.34
Potri.001G066200.5|PACid:27044979	2166	0	0	0	0	0	0	0	0	0	0	0	0
Potri.001G066200.6|PACid:27044978	2187	0	0	0	0	0	0	9.09	0.52	0	0	0	0
Potri.001G066200.7|PACid:27044977	2283	69.39	3.87	29.08	1.61	61.43	3.64	11.87	0.64	39.36	1.97	22.7	1.13
Potri.001G066300.1|PACid:27045400	276	0	0	0	0	0	0	0	0	0	0	0	0
Potri.001G066400.1|PACid:27048172	399	620	320.37	69	35.79	632	352.08	435	223.93	747	338.82	421	190.89
Potri.001G066400.2|PACid:27048173	336	0	0	0	0	0	0	0	0	0	0	0	0
Potri.001G066500.1|PACid:27045138	2931	55.72	2.38	47.78	2.03	43.78	1.98	52.25	2.16	48.35	1.86	35.52	1.35
Potri.001G066500.2|PACid:27045139	1680	63.28	4.95	32.22	2.5	61.22	5.08	63.75	4.85	44.6	3.13	69.48	4.82
Potri.001G066600.1|PACid:27041380	309	1	0.82	0	0	0	0	0	0	0	0	0	0
Potri.001G066600.2|PACid:27041379	309	1	0.82	0	0	0	0	0	0	0	0	0	0
Potri.001G066700.1|PACid:27043588	1185	34	3.96	18	2.08	22	2.72	27	3.06	23	2.4	36	3.71
Potri.001G066800.1|PACid:27047087	2493	774	39.31	1121.57	56.53	741	39.88	741	36.52	641.57	29.25	683	30.78
Potri.001G066900.1|PACid:27043970	1041	24	3.26	92	12.43	58	8.37	37	4.9	45	5.46	46	5.53
Potri.001G067000.1|PACid:27041081	690	28	6.38	16.5	3.75	20	4.87	41	9.17	47	9.53	50.5	10.17
Potri.001G067100.1|PACid:27046198	690	28	6.38	16.5	3.75	20	4.87	41	9.17	47	9.53	50.5	10.17
Potri.001G067200.1|PACid:27041708	435	0	0	0	0	0	0	0	0	0	0	0	0
Potri.001G067300.1|PACid:27042091	2931	416.84	17.81	459.66	19.48	362	16.38	192.37	7.97	177.03	6.79	175.56	6.66
Potri.001G067300.2|PACid:27042090	2931	416.84	17.81	459.66	19.48	362	16.38	192.37	7.97	177.03	6.79	175.56	6.66
Potri.001G067300.3|PACid:27042092	2073	0	0	0	0	0	0	0	0	0	0	0	0
Potri.001G067300.4|PACid:27042093	1701	0	0	7.68	0.59	0	0	21.26	1.59	21.02	1.45	5.88	0.4
Potri.001G067400.1|PACid:27048027	1095	244	31.18	239.05	30.39	154	20.92	193.03	24.06	173.09	19.78	213	24.11
Potri.001G067500.1|PACid:27042041	501	0	0	0	0	0	0	0	0	0	0	0	0
Potri.001G067600.1|PACid:27046592	696	2	0.45	6	1.35	1	0.24	3	0.66	2	0.4	1	0.2
Potri.001G067700.1|PACid:27046977	1917	0	0	3.73	0.25	0	0	0	0	0	0	0	0
Potri.001G067700.2|PACid:27046978	1914	54	3.65	29.27	1.97	30	2.15	31	2.04	55	3.34	49	2.94
Potri.001G067800.1|PACid:27046511	2073	624	38.7	546	33.62	610	40.1	885	53.29	914	50.86	1084	59.64
Potri.001G067900.1|PACid:27043372	828	1030	185.3	1357	243.21	1128	216.18	732	128.84	766.39	122.99	804.39	127.99
Potri.001G067900.2|PACid:27043373	777	0	0	0	0	0	0	0	0	0	0	2.61	0.45
Potri.001G067900.3|PACid:27043374	609	0	0	0	0	0	0	0	0	0	0	0	0
Potri.001G068000.1|PACid:27043303	768	445.81	88.29	522.52	103.15	529.95	111.89	524.94	101.83	576.83	101.81	678.14	118.72
Potri.001G068000.2|PACid:27043304	675	0	0	0	0	0	0	0	0	0	0	0	0
Potri.001G068000.3|PACid:27043305	546	0	0	0	0	0	0	0	0	0	0	0	0
Potri.001G068000.4|PACid:27043306	438	0	0	0	0	0	0	0	0	0	0	0	0
Potri.001G068000.5|PACid:27043307	405	3.18	1.6	2.4	1.22	0	0	8	4.01	0	0	3.02	1.33
Potri.001G068100.1|PACid:27041501	1242	0	0	0	0	0	0	0	0	0	0	10.02	0.98
Potri.001G068100.2|PACid:27041502	1239	72.74	8.04	266	29.23	276	32.41	92.29	9.94	160	15.83	283.98	27.81
Potri.001G068100.3|PACid:27041503	906	22.26	3.58	0	0	0	0	31.71	4.98	0	0	0	0
Potri.001G068200.1|PACid:27044661	1323	519	53.18	784.04	79.85	722.16	78.57	239.15	23.85	252.03	23.13	313.01	28.42
Potri.001G068300.1|PACid:27045070	738	165	34.41	156	32.44	169	37.59	236	48.24	297	55.18	277.22	51.09
Potri.001G068300.2|PACid:27045072	525	0	0	0	0	0	0	0	0	0	0	5.78	1.7
Potri.001G068300.3|PACid:27045071	537	0	0	0	0	0	0	0	0	0	0	0	0
Potri.001G068400.1|PACid:27044301	1467	61	5.55	87	7.87	71	6.86	48	4.25	57	4.65	96	7.75
Potri.001G068500.1|PACid:27042237	696	62	13.97	120	26.97	78	18.76	28	6.19	18	3.61	31	6.17
Potri.001G068600.1|PACid:27046287	2037	244.93	15.48	153.97	9.66	137.14	9.19	122.87	7.54	123.17	6.99	259.88	14.57
Potri.001G068600.2|PACid:27046288	1917	192.07	12.98	152.03	10.2	157.86	11.31	157.13	10.31	207.83	12.6	132.12	7.92
Potri.001G068700.1|PACid:27047053	690	54	12.31	42.88	9.75	54.52	13.26	48	10.74	40.89	8.29	30.97	6.24
Potri.001G068700.2|PACid:27047056	600	0	0	0	0	0	0	0	0	1.8	0.44	0	0
Potri.001G068700.3|PACid:27047054	672	0	0	0	0	6.48	1.64	0	0	3.21	0.67	5.03	1.05
Potri.001G068700.4|PACid:27047055	603	0	0	10.12	2.77	0	0	0	0	8.1	1.97	0	0
Potri.001G068800.1|PACid:27042923	645	125.5	31.33	92	22.93	106	28.27	99	24.29	119	26.41	103.5	22.81
Potri.001G068800.2|PACid:27042924	645	125.5	31.33	92	22.93	106	28.27	99	24.29	119	26.41	103.5	22.81
Potri.001G068900.1|PACid:27045722	3348	513	19.04	555	20.43	553	21.73	389	14	442.02	14.74	524	17.26
Potri.001G069000.1|PACid:27048367	1821	3	0.21	1	0.07	5	0.38	3	0.21	1	0.06	1	0.06
Potri.001G069100.1|PACid:27045029	261	32	36.84	47	54.53	23	28.85	23	26.85	29	28.65	22	22.05
Potri.001G069200.1|PACid:27043375	501	4	1.44	7	2.51	7	2.7	0	0	0	0	0	0
Potri.001G069300.1|PACid:27042893	882	0	0	0	0	1	0.18	1	0.16	0	0	0	0
Potri.001G069400.1|PACid:27048091	177	1	2.79	0	0	0	0	0	0	0	0	0	0
Potri.001G069500.1|PACid:27044563	3150	0	0	0	0	0	0	0	0	0	0	0	0
Potri.001G069500.2|PACid:27044564	3084	22	0.89	30	1.2	22	0.94	21	0.82	22	0.8	19	0.68
Potri.001G069600.1|PACid:27040195	2361	0	0	2	0.11	0	0	0	0	0	0	0	0
Potri.001G069700.1|PACid:27047945	456	0	0	0	0	0	0	0	0	0	0	0	0
Potri.001G069800.1|PACid:27042169	1734	0	0	0	0	0	0	0	0	0	0	0	0
Potri.001G069900.1|PACid:27047612	1194	0	0	0	0	0	0	0	0	0	0	0	0
Potri.001G070000.1|PACid:27042561	198	0	0	0	0	0	0	0	0	0	0	0	0
Potri.001G070100.1|PACid:27042847	1326	95.37	9.75	99.15	10.07	79.85	8.66	65.03	6.47	58	5.31	57.76	5.23
Potri.001G070100.2|PACid:27042848	1227	0	0	0	0	0	0	0	0	0	0	0	0
Potri.001G070200.1|PACid:27043217	564	29	8.74	14	4.22	9	2.9	25	7.43	15	4.01	15	3.98
Potri.001G070300.1|PACid:27048680	630	9	2.32	8	2.06	13	3.58	2	0.51	12	2.75	7	1.59
Potri.001G070400.1|PACid:27043814	1107	376	47.44	502	63	486	65.17	150	18.45	157	17.72	166	18.55
Potri.001G070500.1|PACid:27044167	2826	77	3.42	49	2.16	36	1.69	94	4.05	106	4.23	50	1.97
Potri.001G070600.1|PACid:27040349	1524	3	0.26	0	0	0	0	1	0.08	1	0.08	0	0
Potri.001G070700.1|PACid:27040702	804	14	2.61	33	6.14	15	2.98	10	1.83	5	0.83	4	0.66
Potri.001G070800.1|PACid:27047403	777	105	20.48	104	20.22	117	24.33	41	7.83	49	8.52	77	13.28
Potri.001G070900.1|PACid:27044692	2781	112	5.06	63	2.82	172	8.23	29	1.27	37	1.5	22	0.88
Potri.001G071000.1|PACid:27047373	882	794	131.96	767	126.95	420	74.32	437	71	628	93.17	439	64.55
Potri.001G071100.1|PACid:27044842	495	992	362.56	1515.49	554.61	1077	422.47	694	250.97	785	253.62	737	237.1
Potri.001G071100.2|PACid:27044844	363	0	0	1.47	0.9	0	0	0	0	0	0	0	0
Potri.001G071100.3|PACid:27044845	285	0	0	2.04	1.98	0	0	0	0	0	0	0	0
Potri.001G071100.4|PACid:27044843	393	0	0	0	0	0	0	0	0	0	0	0	0
Potri.001G071200.1|PACid:27043291	1437	9.22	0.86	3.24	0.3	5.06	0.5	5.12	0.46	13.06	1.09	6.56	0.54
Potri.001G071300.1|PACid:27046491	1386	5	0.49	3	0.29	2	0.21	4	0.38	9	0.78	8	0.69
Potri.001G071400.1|PACid:27044345	1440	52.78	4.91	18.76	1.73	33.94	3.35	18.88	1.71	32.94	2.74	28.44	2.34
Potri.001G071500.1|PACid:27041521	1362	38	3.77	101	9.95	72	7.58	56	5.4	43	3.82	59	5.18
Potri.001G071600.1|PACid:27046317	258	0	0	0	0	0	0	0	0	0	0	0	0
Potri.001G071700.1|PACid:27046369	1176	107	12.57	165	19.28	105	13.11	46	5.27	48	5.05	40	4.16
Potri.001G071800.1|PACid:27043257	408	0	0	0	0	0	0	0	0	0	0	0	0
Potri.001G071900.1|PACid:27048682	297	100	88.58	83	74.02	78	75.02	82	73.2	79	60.55	106	81.96
Potri.001G071900.2|PACid:27048683	255	0	0	0	0	0	0	0	0	0	0	0	0
Potri.001G072000.1|PACid:27040895	1311	206.33	21.36	269.75	27.76	199	21.88	140.33	14.15	133.33	12.36	154.67	14.19
Potri.001G072000.2|PACid:27040893	1311	206.33	21.36	269.75	27.76	199	21.88	140.33	14.15	133.33	12.36	154.67	14.19
Potri.001G072000.3|PACid:27040894	1311	206.33	21.36	269.75	27.76	199	21.88	140.33	14.15	133.33	12.36	154.67	14.19
Potri.001G072100.1|PACid:27042543	855	140	24.19	187	32.18	180	33.12	129	21.8	83	12.8	115	17.58
Potri.001G072200.1|PACid:27044321	1203	37.11	4.25	26.88	3.06	36.25	4.41	27.5	3.07	19.46	1.99	18.71	1.9
Potri.001G072200.2|PACid:27044325	846	2.56	0.45	0	0	0	0	0	0	19.16	2.99	2.15	0.33
Potri.001G072200.3|PACid:27044322	1203	37.11	4.25	26.88	3.06	36.25	4.41	27.5	3.07	19.46	1.99	18.71	1.9
Potri.001G072200.4|PACid:27044323	1203	37.11	4.25	26.88	3.06	36.25	4.41	27.5	3.07	19.46	1.99	18.71	1.9
Potri.001G072200.5|PACid:27044324	1203	37.11	4.25	26.88	3.06	36.25	4.41	27.5	3.07	19.46	1.99	18.71	1.9
Potri.001G072200.6|PACid:27044326	756	0	0	8.5	1.71	0	0	0	0	0	0	0	0
Potri.001G072300.1|PACid:27047598	654	101	24.74	126	30.81	151.97	39.77	41	9.87	53	11.54	139	30.06
Potri.001G072400.1|PACid:27042334	1371	0	0	0	0	0	0	0	0	0	0	0	0
Potri.001G072400.2|PACid:27042336	1338	217.93	22.04	207.77	20.89	204.2	21.93	180.5	17.77	200.5	18.16	243.5	21.83
Potri.001G072400.3|PACid:27042337	975	8.07	1.19	0	0	4.13	0.65	0	0	0	0	0	0
Potri.001G072400.4|PACid:27042335	1338	217.93	22.04	207.77	20.89	204.2	21.93	180.5	17.77	200.5	18.16	243.5	21.83
Potri.001G072400.5|PACid:27042338	975	8.07	1.19	0	0	4.13	0.65	0	0	0	0	0	0
Potri.001G072500.1|PACid:27045264	1449	4	0.37	1	0.09	9	0.88	9	0.81	8	0.66	11	0.9
Potri.001G072600.1|PACid:27045810	609	218	58.91	245	66.13	230	66.46	186	49.46	159	38.16	196	46.73
Potri.001G072700.1|PACid:27042177	870	25.71	4.35	44.62	7.51	46.26	8.33	38.12	6.3	34.7	5.24	21.18	3.17
Potri.001G072700.2|PACid:27042178	837	109.29	19.39	107.38	18.98	114.74	21.69	84.88	14.73	90.3	14.3	124.82	19.59
Potri.001G072800.1|PACid:27046050	2442	913	47.41	1279.35	65.94	1502.94	82.7	477	24.04	555	25.87	853	39.31
Potri.001G072900.1|PACid:27042712	324	0	0	0	0	0	0	0	0	0	0	0	0
Potri.001G073000.1|PACid:27048183	1074	0	0	0	0	0	0	0	0	0	0	0	0
Potri.001G073000.2|PACid:27048188	894	8.24	1.35	5.37	0.87	8.01	1.39	4.91	0.78	4.35	0.63	7.7	1.11
Potri.001G073000.3|PACid:27048186	1044	18.79	2.54	10.39	1.4	26.97	3.88	49.31	6.51	26.15	3.16	33.63	4.03
Potri.001G073000.4|PACid:27048185	1044	18.79	2.54	10.39	1.4	26.97	3.88	49.31	6.51	26.15	3.16	33.63	4.03
Potri.001G073000.5|PACid:27048184	1044	18.79	2.54	10.39	1.4	26.97	3.88	49.31	6.51	26.15	3.16	33.63	4.03
Potri.001G073000.6|PACid:27048187	915	45.51	7.23	80.47	12.72	50.08	8.47	0.02	0	106.59	15.12	92.46	12.99
Potri.001G073000.7|PACid:27048189	702	1.88	0.42	7.98	1.77	0	0	2.15	0.47	2.61	0.52	1.94	0.38
Potri.001G073100.1|PACid:27043512	1845	0	0	0	0	0	0	0	0	0	0	0	0
Potri.001G073100.2|PACid:27043514	1824	102.03	7.28	91.54	6.49	23.16	1.75	42.2	2.93	114.89	7.35	90	5.7
Potri.001G073100.3|PACid:27043518	1614	0	0	0	0	0	0	0	0	0	0	0	0
Potri.001G073100.4|PACid:27043516	1812	0	0	0	0	0	0	0	0	0	0	0	0
Potri.001G073100.5|PACid:27043515	1815	21.97	1.58	22.4	1.6	8.84	0.67	14.01	0.98	16.11	1.04	0	0
Potri.001G073100.6|PACid:27043513	1824	0	0	0	0	0	0	0	0	0	0	0	0
Potri.001G073100.7|PACid:27043517	1650	0	0	10.07	0.8	0	0	37.8	2.93	0	0	0	0
Potri.001G073200.1|PACid:27047970	735	0	0	0	0	0	0	0	0	0	0	0	0
Potri.001G073300.1|PACid:27043088	975	61	8.96	65	9.51	73	11.41	64	9.18	70	9.19	66	8.58
Potri.001G073300.2|PACid:27043089	828	0	0	0	0	0	0	0	0	0	0	0	0
Potri.001G073400.1|PACid:27047189	1110	92	11.57	104.12	13.02	81	10.83	141.36	17.33	134.62	15.14	121.5	13.53
Potri.001G073400.2|PACid:27047190	1104	0	0	7.88	0.99	0	0	3.64	0.45	2.38	0.27	7.5	0.84
Potri.001G073400.3|PACid:27047191	495	0	0	0	0	0	0	0	0	0	0	0	0
Potri.001G073500.1|PACid:27044308	669	15.67	3.72	16.67	3.95	17.33	4.4	12	2.8	17	3.59	21.33	4.48
Potri.001G073500.2|PACid:27044309	669	15.67	3.72	16.67	3.95	17.33	4.4	12	2.8	17	3.59	21.33	4.48
Potri.001G073500.3|PACid:27044307	669	15.67	3.72	16.67	3.95	17.33	4.4	12	2.8	17	3.59	21.33	4.48
Potri.001G073600.1|PACid:27048455	2967	352	14.84	134	5.61	203	9.07	449.64	18.39	434	16.44	614	22.98
Potri.001G073700.1|PACid:27041433	774	14.4	2.82	9.6	1.88	8.8	1.84	10.6	2.04	12	2.1	8.6	1.49
Potri.001G073700.2|PACid:27041434	774	14.4	2.82	9.6	1.88	8.8	1.84	10.6	2.04	12	2.1	8.6	1.49
Potri.001G073700.3|PACid:27041436	774	14.4	2.82	9.6	1.88	8.8	1.84	10.6	2.04	12	2.1	8.6	1.49
Potri.001G073700.4|PACid:27041435	774	14.4	2.82	9.6	1.88	8.8	1.84	10.6	2.04	12	2.1	8.6	1.49
Potri.001G073700.5|PACid:27041437	774	14.4	2.82	9.6	1.88	8.8	1.84	10.6	2.04	12	2.1	8.6	1.49
Potri.001G073800.1|PACid:27044775	1179	75	8.78	56.5	6.58	85.42	10.63	67.9	7.75	80.5	8.44	90.3	9.37
Potri.001G073800.2|PACid:27044774	1179	75	8.78	56.5	6.58	85.42	10.63	67.9	7.75	80.5	8.44	90.3	9.37
Potri.001G073800.3|PACid:27044776	963	0	0	0	0	0	0	0	0	0	0	0	0
Potri.001G073800.4|PACid:27044777	945	0	0	0	0	1.73	0.28	0	0	0	0	30.4	4.11
Potri.001G073800.5|PACid:27044778	819	0	0	0	0	6.42	1.25	13.19	2.35	0	0	0	0
Potri.001G073900.1|PACid:27043575	588	39.25	11.14	50.75	14.4	36.5	11.09	26.75	7.48	24.75	6.24	50	12.52
Potri.001G073900.2|PACid:27043574	588	39.25	11.14	50.75	14.4	36.5	11.09	26.75	7.48	24.75	6.24	50	12.52
Potri.001G073900.3|PACid:27043576	588	39.25	11.14	50.75	14.4	36.5	11.09	26.75	7.48	24.75	6.24	50	12.52
Potri.001G073900.4|PACid:27043577	588	39.25	11.14	50.75	14.4	36.5	11.09	26.75	7.48	24.75	6.24	50	12.52
Potri.001G074000.1|PACid:27044223	2505	32	1.62	14	0.7	15	0.8	43	2.11	51	2.31	27	1.21
Potri.001G074100.1|PACid:27047390	1224	0	0	0	0	0	0	0	0	0	0	0	0
Potri.001G074200.1|PACid:27048213	828	0	0	0	0	0	0	0	0	0	0	0	0
Potri.001G074200.2|PACid:27048214	825	303	54.76	214	38.53	269.94	51.97	284	50.22	320	51.59	367	58.66
Potri.001G074300.1|PACid:27045108	1131	5	0.62	1	0.12	2	0.26	1	0.12	1	0.11	1	0.11
Potri.001G074400.1|PACid:27046406	1170	108	12.76	107	12.58	103	12.93	50	5.76	31	3.28	62	6.49
Potri.001G074500.1|PACid:27045276	288	0	0	0	0	0	0	0	0	0	0	0	0
Potri.001G074600.1|PACid:27040852	1548	1480	126.83	1327	112.98	1142	103.85	1005	83.75	1009.28	77.52	1344	102.12
Potri.001G074700.1|PACid:27040389	1233	66	7.34	19	2.1	32	3.78	262	28.37	298	29.65	371	36.54
Potri.001G074700.2|PACid:27040390	1122	0	0	0	0	0	0	0	0	0	0	0	0
Potri.001G074800.1|PACid:27046278	2772	21	0.95	44	1.98	29	1.39	41	1.8	29	1.18	26.37	1.06
Potri.001G074900.1|PACid:27045484	369	11.04	6.53	16.88	10.03	12.98	8.29	5	2.96	11.76	6.08	6.71	3.48
Potri.001G075000.1|PACid:27043020	3762	5	0.16	4	0.13	2	0.07	0	0	0	0	0	0
Potri.001G075100.1|PACid:27041534	555	0	0	0	0	0	0	0	0	0	0	0	0
Potri.001G075200.1|PACid:27045993	489	0	0	0	0	0	0	0	0	0	0	0	0
Potri.001G075300.1|PACid:27046566	1518	67	5.87	87	7.57	61	5.67	58	4.94	45	3.53	51	3.96
Potri.001G075300.2|PACid:27046567	1413	0	0	0	0	0	0	0	0	0	0	0	0
Potri.001G075400.1|PACid:27040775	1074	0	0	0	0	0	0	1	0.13	0	0	0	0
Potri.001G075500.1|PACid:27046372	648	121	30.01	63	15.6	116	30.74	248	60.45	370.2	81.64	270	59.13
Potri.001G075500.2|PACid:27046373	591	0	0	0	0	0	0	0	0	4.8	1.2	0	0
Potri.001G075500.3|PACid:27046374	501	0	0	0	0	0	0	0	0	0	0	0	0
Potri.001G075600.1|PACid:27044129	1959	8.31	0.55	0	0	12.63	0.88	0	0	0	0	0	0
Potri.001G075600.2|PACid:27044131	1917	108.84	7.35	226.5	15.19	286.18	20.5	147.65	9.69	153	9.27	226	13.55
Potri.001G075600.3|PACid:27044130	1917	108.84	7.35	226.5	15.19	286.18	20.5	147.65	9.69	153	9.27	226	13.55
Potri.001G075600.4|PACid:27044132	1641	0	0	0	0	0	0	20.71	1.62	0	0	0	0
Potri.001G075700.1|PACid:27044011	777	15.5	3.02	0	0	13.5	2.81	12.25	2.34	13	2.26	10	1.72
Potri.001G075700.2|PACid:27044008	777	15.5	3.02	0	0	13.5	2.81	12.25	2.34	13	2.26	10	1.72
Potri.001G075700.3|PACid:27044009	777	15.5	3.02	0	0	13.5	2.81	12.25	2.34	13	2.26	10	1.72
Potri.001G075700.4|PACid:27044010	777	15.5	3.02	41.27	8.02	13.5	2.81	12.25	2.34	13	2.26	10	1.72
Potri.001G075800.1|PACid:27044114	2652	59	2.8	64	3.02	89	4.48	100	4.61	124	5.29	107	4.51
Potri.001G075900.1|PACid:27041650	2013	32	2.05	41	2.61	30	2.04	57	3.54	58	3.33	39	2.22
Potri.001G076000.1|PACid:27040734	213	0	0	0	0	0	0	0	0	0	0	0	0
Potri.001G076100.1|PACid:27042386	1509	5	0.44	8	0.7	1	0.09	9	0.77	3	0.24	1	0.08
Potri.001G076200.1|PACid:27042889	999	13	1.85	18	2.56	25	3.79	16	2.23	21	2.68	16	2.02
Potri.001G076200.2|PACid:27042890	906	0	0	0	0	0	0	0	0	0	0	0	0
Potri.001G076300.1|PACid:27044033	441	30	13.14	28	12.3	36	16.96	29	12.61	34	13.12	41	15.78
Potri.001G076400.1|PACid:27048355	924	0	0	0	0	0	0	0	0	0	0	0	0
Potri.001G076400.2|PACid:27048356	897	0	0	0	0	0	0	0	0	0	0	0	0
Potri.001G076400.3|PACid:27048360	804	0	0	0	0	0	0	0	0	0	0	0	0
Potri.001G076400.4|PACid:27048361	801	80.63	15.13	87.74	16.41	66.86	13.37	57.55	10.57	42.3	7.08	69.54	11.54
Potri.001G076400.5|PACid:27048362	708	307.2	67.66	285.41	62.7	337.5	79.32	266.32	57.54	259.52	50.89	263.43	51.26
Potri.001G076400.6|PACid:27048363	702	6.17	1.37	11.85	2.63	4.64	1.1	0.12	0.03	3.23	0.64	4.03	0.79
Potri.001G076400.7|PACid:27048357	897	0	0	0	0	0	0	0	0	0	0	0	0
Potri.001G076400.8|PACid:27048358	897	0	0	0	0	0	0	0	0	0	0	0	0
Potri.001G076400.9|PACid:27048359	873	0	0	0	0	0	0	0	0	5.95	0.89	0	0
Potri.001G076500.1|PACid:27041337	696	0	0	0	0	0	0	0	0	0	0	0	0
Potri.001G076500.2|PACid:27041343	687	155.73	35.7	159.76	36.54	147.55	36.11	77.25	17.38	71.63	14.61	65.75	13.31
Potri.001G076500.3|PACid:27041345	495	0	0	0	0	0	0	0	0	0	0	0	0
Potri.001G076500.4|PACid:27041342	687	155.73	35.7	159.76	36.54	147.55	36.11	77.25	17.38	71.63	14.61	65.75	13.31
Potri.001G076500.5|PACid:27041340	687	155.73	35.7	159.76	36.54	147.55	36.11	77.25	17.38	71.63	14.61	65.75	13.31
Potri.001G076500.6|PACid:27041341	687	155.73	35.7	159.76	36.54	147.55	36.11	77.25	17.38	71.63	14.61	65.75	13.31
Potri.001G076500.7|PACid:27041338	693	1.03	0.23	0	0	0	0	0	0	0	0	0	0
Potri.001G076500.8|PACid:27041339	693	1.03	0.23	0	0	0	0	0	0	0	0	0	0
Potri.001G076500.9|PACid:27041344	549	4.02	1.26	9.96	3.12	1.8	0.6	0	0	1.46	0.41	0	0
Potri.001G076600.1|PACid:27043186	723	0	0	0	0	1	0.23	0	0	0	0	0	0
Potri.001G076600.2|PACid:27043187	513	0	0	0	0	0	0	0	0	0	0	0	0
Potri.001G076600.3|PACid:27043188	513	0	0	0	0	0	0	0	0	0	0	0	0
Potri.001G076700.1|PACid:27040704	195	0	0	0	0	0	0	0	0	0	0	0	0
Potri.001G076700.2|PACid:27040705	195	0	0	0	0	0	0	0	0	0	0	0	0
Potri.001G076700.3|PACid:27040706	195	0	0	0	0	0	0	0	0	0	0	0	0
Potri.001G076800.1|PACid:27047961	942	0	0	0	0	0	0	0	0	0	0	0	0
Potri.001G076800.2|PACid:27047962	858	1	0.17	1	0.17	4	0.73	1	0.17	4	0.61	1	0.15
Potri.001G076900.1|PACid:27043189	252	0	0	0	0	0	0	0	0	0	0	0	0
Potri.001G077000.1|PACid:27046433	387	0	0	0	0	0	0	0	0	1.54	0.74	0	0
Potri.001G077100.1|PACid:27040787	873	113.62	19.13	130.79	21.93	102.78	18.42	57.45	9.45	54.59	8.2	59.19	8.82
Potri.001G077100.2|PACid:27040792	654	0	0	5.07	1.24	5.05	1.32	4.16	1	3.35	0.73	2.57	0.56
Potri.001G077100.3|PACid:27040789	873	113.62	19.13	130.79	21.93	102.78	18.42	57.45	9.45	54.59	8.2	59.19	8.82
Potri.001G077100.4|PACid:27040790	873	113.62	19.13	130.79	21.93	102.78	18.42	57.45	9.45	54.59	8.2	59.19	8.82
Potri.001G077100.5|PACid:27040791	654	5.23	1.28	5.07	1.24	5.05	1.32	4.16	1	3.35	0.73	2.57	0.56
Potri.001G077100.6|PACid:27040788	873	113.62	19.13	130.79	21.93	102.78	18.42	57.45	9.45	54.59	8.2	59.19	8.82
Potri.001G077100.7|PACid:27040786	873	113.62	19.13	130.79	21.93	102.78	18.42	57.45	9.45	54.59	8.2	59.19	8.82
Potri.001G077100.8|PACid:27040793	558	0	0	0	0	0	0	0	0	1.05	0.28	0	0
Potri.001G077200.1|PACid:27044828	453	7.96	3.34	19.11	8.04	35.7	16.11	10	4.16	14	5.18	17	6.27
Potri.001G077200.2|PACid:27044829	342	0	0	0.89	0.61	0	0	0	0	0	0	0	0
Potri.001G077300.1|PACid:27046768	345	0	0	0	0	5.34	3.86	0	0	0	0	6	3.5
Potri.001G077400.1|PACid:27045900	576	19.8	5.79	46.57	13.61	40.21	12.58	45.4	13.08	43.39	11.25	28.79	7.42
Potri.001G077400.2|PACid:27045901	546	52.6	16.61	71.5	22.58	82.39	27.87	60.3	18.79	65.3	18.27	66.6	18.53
Potri.001G077400.3|PACid:27045905	381	0	0	0	0	0	0	0	0	0	0	0	0
Potri.001G077400.4|PACid:27045902	546	52.6	16.61	71.5	22.58	82.39	27.87	60.3	18.79	65.3	18.27	66.6	18.53
Potri.001G077400.5|PACid:27045903	498	0	0	0	0	0	0	0	0	0	0	0	0
Potri.001G077400.6|PACid:27045904	426	0	0	4.43	2.06	0	0	0	0	0	0	0	0
Potri.001G077500.1|PACid:27047875	246	0	0	0	0	0	0	0	0	0	0	0	0
Potri.001G077600.1|PACid:27046387	516	4.61	1.58	0	0	0	0	3.89	1.32	2.19	0.67	4.2	1.27
Potri.001G077600.2|PACid:27046389	501	340.03	122.02	663.01	238.2	481.87	185.54	686.52	243.68	593.1	188.2	733.11	231.61
Potri.001G077600.3|PACid:27046390	408	0	0	0	0	0	0	0	0	0	0	0	0
Potri.001G077600.4|PACid:27046388	510	24.36	8.51	64.99	22.72	12.13	4.55	63.58	21.96	47.7	14.74	36.68	11.28
Potri.001G077700.1|PACid:27046484	231	0	0	0	0	0	0	0	0	0	0	0	0
Potri.001G077800.1|PACid:27045520	261	0	0	0	0	0	0	0	0	0	0	0	0
Potri.001G077900.1|PACid:27043699	747	1	0.21	9	1.84	10	2.19	3	0.6	3.5	0.64	4	0.73
Potri.001G077900.2|PACid:27043698	747	1	0.21	9	1.84	10	2.19	3	0.6	3.5	0.64	4	0.73
Potri.001G078000.1|PACid:27045943	234	0	0	0	0	0	0	0	0	0	0	0	0
Potri.001G078100.1|PACid:27040151	555	2386.02	735.73	2722.98	839.59	2664	879.77	2437.99	741.48	2387.02	652.46	3097.97	842.03
Potri.001G078200.1|PACid:27041486	339	1	0.69	2	1.39	3	2.24	1	0.69	0	0	5	3.01
Potri.001G078300.1|PACid:27041429	399	0	0	0	0	0	0	0	0	0	0	0	0
Potri.001G078300.2|PACid:27041431	393	0	0	0.5	0.27	0.5	0.29	0	0	0	0	0	0
Potri.001G078300.3|PACid:27041430	396	0	0	0	0	0	0	0	0	0	0	0	0
Potri.001G078300.4|PACid:27041432	393	0	0	0.5	0.27	0.5	0.29	0	0	0	0	0	0
Potri.001G078400.1|PACid:27040844	312	4	3.22	9	7.29	2	1.75	7	5.67	1	0.7	2	1.41
Potri.001G078500.1|PACid:27043943	753	35	7.11	56	11.34	55	11.92	56	11.15	26	4.71	53	9.52
Potri.001G078600.1|PACid:27045241	4443	405	11.18	594	16.26	427	12.47	334	8.93	337	8.36	327	8.01
Potri.001G078700.1|PACid:27048720	972	160	23.6	166	24.37	164	25.73	131.97	19	153	20.16	174	22.72
Potri.001G078700.2|PACid:27048721	732	0	0	0	0	0	0	0	0	0	0	0	0
Potri.001G078700.3|PACid:27048722	522	0	0	0	0	0	0	6.03	2.01	0	0	0	0
Potri.001G078800.1|PACid:27044773	1467	47	4.28	14	1.27	29	2.8	66	5.85	52	4.24	70	5.65
Potri.001G078900.1|PACid:27041453	1866	449.13	31.26	405.35	28.01	393.35	29.03	389	26.3	420.62	26.26	468.21	28.91
Potri.001G079000.10|PACid:27043423	1479	0	0	0	0	0	0	0	0	0	0	0	0
Potri.001G079000.1|PACid:27043418	2190	1229.33	71.82	363.74	21.09	954.87	59.12	2281.91	129.41	2044.98	107.21	2488.3	128.98
Potri.001G079000.2|PACid:27043424	1377	0	0	0	0	0	0	0	0	0	0	0	0
Potri.001G079000.3|PACid:27043425	1374	0	0	0	0	0	0	0	0	0	0	28.66	2.49
Potri.001G079000.4|PACid:27043420	2070	147.64	9.17	26.83	1.65	0	0	82.65	4.98	198.46	11.06	74.69	4.12
Potri.001G079000.5|PACid:27043419	2151	0	0	0	0	0	0	0	0	0	0	0	0
Potri.001G079000.6|PACid:27043422	1638	15.75	1.27	0	0	0	0	0	0	21.81	1.57	0	0
Potri.001G079000.7|PACid:27043421	1677	615.92	48.26	77.43	6.03	195.61	16.26	1002.52	76.34	952.16	66.88	821.68	57.09
Potri.001G079000.8|PACid:27043427	1269	6.94	0.75	0	0	3.52	0.4	12.09	1.27	3.6	0.35	3.67	0.35
Potri.001G079000.9|PACid:27043426	1347	12.41	1.25	0	0	0	0	13.82	1.35	0	0	0	0
Potri.001G079100.1|PACid:27041803	1377	155	15.17	94	9.14	100	10.39	98	9.33	109	9.55	104	9.02
Potri.001G079200.1|PACid:27040891	207	0	0	0	0	0	0	2	3.94	0	0	0	0
Potri.001G079300.1|PACid:27040150	2766	157	7.13	141	6.36	122	5.87	172	7.58	173	7.06	134	5.4
Potri.001G079400.1|PACid:27041914	1200	4.78	0.55	1.66	0.19	0	0	0	0	2.05	0.21	4.86	0.49
Potri.001G079400.2|PACid:27041913	1200	4.78	0.55	1.66	0.19	0	0	0	0	2.05	0.21	4.86	0.49
Potri.001G079400.3|PACid:27041915	1068	87.22	11.48	68.34	8.95	93.5	13.09	54.92	7.05	55.95	6.59	59.33	6.92
Potri.001G079400.4|PACid:27041916	1068	87.22	11.48	68.34	8.95	93.5	13.09	54.9	7.05	55.95	6.59	59.33	6.92
Potri.001G079400.5|PACid:27041917	864	0	0	0	0	0	0	7.18	1.2	0	0	12.63	1.91
Potri.001G079500.1|PACid:27040152	966	17	2.53	20	2.96	4	0.63	13	1.89	15	1.99	5	0.66
Potri.001G079600.1|PACid:27047873	714	397	86.47	542	117.74	381	88.55	162	34.61	141	27.34	320	61.58
Potri.001G079700.1|PACid:27042264	123	0	0	0	0	0	0	0	0	0	0	0	0
Potri.001G079800.1|PACid:27047642	864	24	4.09	35	5.94	38	6.9	19	3.17	24	3.65	12	1.81
Potri.001G079900.1|PACid:27043081	789	34	6.5	28	5.34	20	4.08	99	18.54	103	17.57	89	15.05
Potri.001G080000.1|PACid:27042851	405	15	7.56	13	6.57	13	7.06	3	1.51	9	3.98	1	0.44
Potri.001G080100.1|PACid:27042042	666	0	0	0	0	0	0	0	0	0	0	0	0
Potri.001G080200.1|PACid:27040478	1932	39.17	2.62	66.29	4.41	43.25	3.07	32.48	2.11	43.25	2.6	57.31	3.41
Potri.001G080200.2|PACid:27040484	1872	45.86	3.18	25.03	1.72	0	0	51.49	3.47	23.4	1.46	0	0
Potri.001G080200.3|PACid:27040483	1878	45.77	3.16	25.93	1.78	53.16	3.9	42.89	2.88	48.78	3.02	28.12	1.72
Potri.001G080200.4|PACid:27040482	1878	45.77	3.16	25.93	1.78	53.16	3.9	43	2.89	48.78	3.02	28.12	1.72
Potri.001G080200.5|PACid:27040481	1881	0	0	0	0	2.11	0.15	10.75	0.72	0	0	0	0
Potri.001G080200.6|PACid:27040480	1926	33.28	2.24	18.53	1.24	0	0	48.91	3.19	20.53	1.24	0	0
Potri.001G080200.7|PACid:27040479	1932	39.17	2.62	66.29	4.41	43.25	3.07	32.48	2.11	43.25	2.6	57.31	3.41
Potri.001G080300.1|PACid:27046874	1035	0	0	0	0	0	0	0	0	0	0	0	0
Potri.001G080400.1|PACid:27040588	612	386.86	103.83	382.1	102.43	359.93	103.29	347.47	91.76	439.82	104.84	475	112.48
Potri.001G080400.2|PACid:27040589	540	0	0	0	0	0	0	0	0	0	0	0	0
Potri.001G080400.3|PACid:27040590	501	5.14	1.84	36.9	13.26	10.07	3.88	35.53	12.61	9.18	2.91	0	0
Potri.001G080500.1|PACid:27047867	465	0	0	0	0	0	0	0	0	0	0	0	0
Potri.001G080600.1|PACid:27048237	1059	0	0	0	0	0	0	0	0	0	0	0	0
Potri.001G080700.1|PACid:27044300	555	14	4.32	15	4.63	12	3.96	9	2.74	12	3.28	58	15.76
Potri.001G080800.1|PACid:27046328	771	0	0	0	0	1	0.21	0	0	0	0	0	0
Potri.001G080900.1|PACid:27046192	744	0	0	0	0	0	0	0	0	0	0	0	0
Potri.001G081000.1|PACid:27044736	429	0	0	0	0	0	0	0	0	0	0	0	0
Potri.001G081100.1|PACid:27043899	1164	31	3.69	33	3.9	53	6.7	9	1.04	19	2.02	32	3.37
Potri.001G081200.1|PACid:27044380	3768	5	0.16	24	0.78	5	0.17	6	0.19	3	0.09	6	0.17
Potri.001G081300.1|PACid:27044666	411	14	6.88	17	8.39	15	7.95	3	1.47	12	5.18	8	3.45
Potri.001G081400.1|PACid:27040829	513	2	0.69	2	0.69	2	0.74	5	1.71	3	0.92	1	0.3
Potri.001G081500.1|PACid:27041785	675	2935.29	688.93	486.33	113.91	913.67	228.99	3062.69	705.83	3817.66	797.2	3427	710.39
Potri.001G081500.2|PACid:27041784	675	350.86	82.38	486.33	113.91	913.67	228.99	3062.69	705.83	3817.66	797.2	3427	710.39
Potri.001G081500.3|PACid:27041783	675	350.86	82.38	486.33	113.91	913.67	228.99	3062.69	705.83	3817.66	797.2	3427	710.39
Potri.001G081600.1|PACid:27045769	1779	380	27.88	410	29.87	387	30.11	370	26.38	347.43	22.86	392	25.51
Potri.001G081700.1|PACid:27045767	204	0	0	0	0	0	0	0	0	0	0	0	0
Potri.001G081800.1|PACid:27040509	339	0	0	0	0	0	0	0	0	0	0	0	0
Potri.001G081900.1|PACid:27043462	3015	450.01	18.66	431	17.73	357	15.68	329.01	13.23	338.05	12.59	336	12.37
Potri.001G082000.1|PACid:27048605	294	5.79	5.23	11.04	10.05	6.17	6.06	4.67	4.25	3.79	2.96	4.44	3.5
Potri.001G082000.2|PACid:27048604	294	5.79	5.23	11.04	10.05	6.17	6.06	4.67	4.25	3.79	2.96	4.44	3.5
Potri.001G082000.3|PACid:27048603	294	5.79	5.23	11.04	10.05	6.17	6.06	4.67	4.25	3.79	2.96	4.44	3.5
Potri.001G082000.4|PACid:27048606	291	3.64	3.36	1.87	1.74	11.48	11.5	0	0	1.64	1.31	6.69	5.39
Potri.001G082100.1|PACid:27043331	2589	1745.71	85.14	1558.5	75.43	1823.91	94.24	1003.96	47.5	1005.94	44.05	1255.76	54.35
Potri.001G082100.2|PACid:27043332	2586	47.29	2.31	44.5	2.16	49.09	2.54	40.04	1.9	9.06	0.4	36.24	1.57
Potri.001G082200.1|PACid:27044144	759	1	0.2	0	0	3	0.64	0	0	1	0.18	0	0
Potri.001G082300.1|PACid:27043019	534	0	0	0	0	0	0	0	0	0	0	0	0
Potri.001G082400.1|PACid:27040749	2004	0	0	0	0	0	0	0	0	0	0	0	0
Potri.001G082400.2|PACid:27040750	1986	0	0	0	0	0	0	1	0.06	0	0	0	0
Potri.001G082500.1|PACid:27042571	753	4	0.81	0	0	0	0	0	0	2	0.36	3	0.54
Potri.001G082600.1|PACid:27043664	1050	48	6.45	9	1.2	25	3.57	78	10.22	85	10.21	77	9.16
Potri.001G082700.1|PACid:27045352	1542	13	1.12	10	0.86	8	0.73	73	6.11	84	6.48	39	2.98
Potri.001G082800.1|PACid:27044225	693	10	2.27	7.43	1.68	6.69	1.62	6	1.33	6	1.21	8	1.6
Potri.001G082800.2|PACid:27044224	693	10	2.27	7.43	1.68	6.69	1.62	6	1.33	6	1.21	8	1.6
Potri.001G082800.3|PACid:27044226	630	0	0	3.15	0.81	2.63	0.72	0	0	0	0	0	0
Potri.001G082900.1|PACid:27046342	3126	9.03	0.36	10	0.4	6.65	0.28	26.72	1.03	47.63	1.71	52.58	1.86
Potri.001G082900.2|PACid:27046344	3054	0	0	0	0	0	0	0	0	0	0	0	0
Potri.001G082900.3|PACid:27046343	3126	9.03	0.36	10	0.4	6.65	0.28	26.72	1.03	0	0	0	0
Potri.001G082900.4|PACid:27046346	1803	0	0	0	0	0	0	0	0	0	0	0	0
Potri.001G082900.5|PACid:27046345	1821	6.94	0.5	0	0	8.71	0.66	23.56	1.64	20.37	1.31	10.42	0.66
Potri.001G083000.1|PACid:27041079	231	1	1.5	0	0	0	0	1	1.53	0	0	0	0
Potri.001G083100.1|PACid:27040534	1311	442.99	45.87	544	55.99	652	71.69	437.09	44.06	385	35.7	513.03	47.08
Potri.001G083200.1|PACid:27041444	1485	4	0.36	5	0.45	2	0.19	0	0	2	0.16	3	0.24
Potri.001G083300.1|PACid:27042951	789	589.96	112.85	200	38.13	334.03	68.1	1974.28	369.77	2256.61	384.86	1856.58	314
Potri.001G083300.2|PACid:27042952	771	6.71	1.32	0	0	0	0	26.01	5.02	32.62	5.73	16.88	2.94
Potri.001G083300.3|PACid:27042953	696	5.33	1.2	0	0	1.97	0.47	3.71	0.82	7.77	1.56	5.53	1.1
Potri.001G083400.1|PACid:27048691	1515	57.65	5.06	29.15	2.54	19.28	1.8	12.09	1.03	16.23	1.28	83	6.46
Potri.001G083400.2|PACid:27048692	1194	17.35	2	4.85	0.56	10.72	1.31	7.91	0.89	7.77	0.8	0	0
Potri.001G083500.1|PACid:27045056	1416	0	0	0	0	0	0	0	0	0	0	1	0.08
Potri.001G083600.1|PACid:27043497	1641	22	1.77	7	0.56	7	0.6	226	17.63	168	12.09	300	21.35
Potri.001G083700.1|PACid:27041320	591	134	37.77	140	39.43	174	52.47	10	2.78	8	2	9	2.24
Potri.001G083800.1|PACid:27041724	675	3.68	0.86	0	0	0	0	1.76	0.41	1.85	0.39	0	0
Potri.001G083800.2|PACid:27041725	669	169	40.15	191	45.28	191	48.46	94.24	21.98	98.15	20.74	89	18.67
Potri.001G083800.3|PACid:27041726	633	0	0	0	0	0	0	0	0	0	0	0	0
Potri.001G083800.4|PACid:27041727	627	5.32	1.38	0	0	0	0	0	0	0	0	0	0
Potri.001G083900.1|PACid:27043265	1599	354	29.25	195	16.01	185	16.22	482	38.72	365	27.03	274	20.08
Potri.001G084000.1|PACid:27046291	1365	2963	292.91	1788	175.66	3127	328.18	1894	182.23	2017	178.58	2852	249.89
Potri.001G084000.2|PACid:27046292	975	0	0	0	0	0	0	0	0	0	0	0	0
Potri.001G084100.1|PACid:27047253	291	0	0	0	0	0	0	0	0	0	0	0	0
Potri.001G084200.1|PACid:27044222	468	56	22.32	60.96	24.34	37	15.84	28	11.06	38	13.37	61	21.38
Potri.001G084300.1|PACid:27042499	1686	490	38.16	396	30.63	354	29.24	514	38.91	537.93	37.56	463	31.98
Potri.001G084300.2|PACid:27042500	1353	0	0	0	0	0	0	0	0	0	0	0	0
Potri.001G084400.1|PACid:27046011	2010	178.2	11.43	270.76	17.24	227.14	15.45	75.97	4.73	68.47	3.94	69.52	3.96
Potri.001G084400.2|PACid:27046016	1590	0	0	0	0	0	0	0	0	0	0	0	0
Potri.001G084400.3|PACid:27046012	2007	523.2	33.61	641.81	40.94	629.21	42.86	138.01	8.61	128.38	7.4	203.87	11.62
Potri.001G084400.4|PACid:27046015	2007	523.2	33.61	641.81	40.94	629.21	42.86	138.01	8.61	128.38	7.4	203.87	11.62
Potri.001G084400.5|PACid:27046013	2007	523.2	33.61	641.81	40.94	629.21	42.86	138.01	8.61	128.38	7.4	203.87	11.62
Potri.001G084400.6|PACid:27046014	2007	523.2	33.61	641.81	40.94	629.21	42.86	138.01	8.61	128.38	7.4	203.87	11.62
Potri.001G084500.1|PACid:27043637	1116	549	68.6	569	70.72	513	68.13	506	61.64	540	60.36	663	73.38
Potri.001G084600.1|PACid:27046518	642	0	0	30.86	7.74	0	0	0	0	0	0	0	0
Potri.001G084600.2|PACid:27046519	627	30	7.79	10.14	2.63	49	13.59	20	5.1	25	5.77	22	5.04
Potri.001G084700.1|PACid:27046460	2298	5.65	0.31	5.27	0.29	0	0	19.73	1.06	8.48	0.42	0	0
Potri.001G084700.2|PACid:27046462	2142	262.3	15.7	188.48	11.2	130.99	8.31	192.58	11.19	125.1	6.72	173.91	9.23
Potri.001G084700.3|PACid:27046461	2181	375.05	22.01	359.24	20.93	473.01	29.42	401.26	22.86	379.42	19.98	424.09	22.08
Potri.001G084800.1|PACid:27042144	816	0	0	0	0	0	0	0	0	0	0	0	0
Potri.001G084900.1|PACid:27047879	648	2	0.5	2	0.5	3	0.8	4	0.98	2	0.44	1	0.22
Potri.001G085000.1|PACid:27040363	1119	0	0	0	0	0	0	0	0	0	0	0	0
Potri.001G085100.1|PACid:27041300	576	22	6.43	3	0.88	8	2.5	24	6.91	40	10.37	39	10.05
Potri.001G085200.1|PACid:27048629	2265	598	33.68	617	34.49	654	39.04	392	21.43	460	23.25	578	28.89
Potri.001G085300.1|PACid:27040174	960	0	0	0	0	0	0	0	0	0	0	0	0
Potri.001G085400.1|PACid:27043766	321	4	3.05	1.75	1.34	3.5	2.89	3.75	2.87	3.5	2.32	4.75	3.17
Potri.001G085400.2|PACid:27043764	321	4	3.05	1.75	1.34	3.5	2.89	3.75	2.87	3.5	2.32	4.75	3.17
Potri.001G085400.3|PACid:27043765	321	4	3.05	1.75	1.34	3.5	2.89	3.75	2.87	3.5	2.32	4.75	3.17
Potri.001G085400.4|PACid:27043767	321	4	3.05	1.75	1.34	3.5	2.89	3.75	2.87	3.5	2.32	4.75	3.17
Potri.001G085500.1|PACid:27042099	1794	161.68	11.75	177.53	12.82	143.03	11.03	218.95	15.46	215.62	14.06	229.63	14.8
Potri.001G085500.2|PACid:27042100	1731	107.32	8.12	139.47	10.48	64.97	5.21	68.05	5	37.38	2.53	18.37	1.23
Potri.001G085500.3|PACid:27042101	1716	0	0	0	0	0	0	0	0	0	0	0	0
Potri.001G085500.4|PACid:27042102	1491	0	0	0	0	0	0	0	0	0	0	0	0
Potri.001G085600.1|PACid:27048331	1422	520	49.06	656	61.5	684	68.5	419	38.46	385	32.54	467	39.05
Potri.001G085700.1|PACid:27044756	204	0	0	0	0	0	0	0	0	0	0	0	0
Potri.001G085800.1|PACid:27048369	939	0	0	2	0.31	1	0.16	0	0	1	0.14	0	0
Potri.001G085900.1|PACid:27045146	1497	0	0	1	0.09	1	0.09	0	0	0	0	0	0
Potri.001G086000.1|PACid:27046168	2472	92	4.72	59	3	95	5.16	35	1.74	26	1.2	48	2.18
Potri.001G086100.1|PACid:27043133	1296	125.5	13.17	160.5	16.74	123.5	13.76	116	11.85	102	9.58	122.5	11.39
Potri.001G086100.2|PACid:27043134	1296	125.5	13.17	160.5	16.74	123.5	13.76	116	11.85	102	9.58	122.5	11.39
Potri.001G086200.1|PACid:27045323	375	0	0	0	0	0	0	0	0	0	0	0	0
Potri.001G086300.1|PACid:27046114	465	58	23.35	42	16.94	50	21.63	52	20.75	49	17.41	47	16.64
Potri.001G086400.1|PACid:27042972	858	0	0	0	0	16.3	2.99	23.95	4.03	71.86	11.03	0	0
Potri.001G086400.2|PACid:27042974	747	0	0	0	0	0	0	5.83	1.17	2.14	0.39	0	0
Potri.001G086400.3|PACid:27042975	744	0	0	0	0	0	0	0	0	0	0	0	0
Potri.001G086400.4|PACid:27042976	735	6.37	1.34	2.64	0.55	3.33	0.75	0	0	0	0	7.5	1.39
Potri.001G086400.5|PACid:27042973	846	70.63	12.37	72.36	12.62	35.37	6.6	64.22	11	0	0	45.5	7.05
Potri.001G086500.1|PACid:27043221	588	0	0	0	0	0	0	0	0	0	0	0	0
Potri.001G086600.1|PACid:27040279	2172	212.48	12.52	165.75	9.7	151	9.43	177	10.13	150	7.93	166	8.68
Potri.001G086700.1|PACid:27047195	804	8	1.49	21	3.91	52	10.35	3	0.55	10	1.67	62	10.24
Potri.001G086800.1|PACid:27041978	1518	134.57	11.79	233.2	20.3	161.26	14.99	53.52	4.56	86	6.75	113.99	8.85
Potri.001G086800.2|PACid:27041979	1368	37.43	3.69	60.8	5.96	83.74	8.77	36.48	3.5	0	0	0.01	0
Potri.001G086800.3|PACid:27041980	1272	0	0	0	0	0	0	0	0	0	0	0	0
Potri.001G086900.1|PACid:27047014	1044	19	2.57	23	3.1	23	3.31	3	0.4	3	0.36	13	1.56
Potri.001G087000.1|PACid:27047789	729	0	0	0	0	0	0	0	0	0	0	0	0
Potri.001G087100.1|PACid:27041366	1755	167	12.44	194.02	14.35	126.79	10.02	149	10.78	109	7.28	114.65	7.57
Potri.001G087100.2|PACid:27041367	1752	0	0	3.98	0.29	4.21	0.33	0	0	0	0	1.35	0.09
Potri.001G087200.1|PACid:27041165	267	2.5	2.75	2.5	2.77	3.5	4.18	2	2.22	3.5	3.3	6	5.74
Potri.001G087200.2|PACid:27041166	267	2.5	2.75	2.5	2.77	3.5	4.18	2	2.22	3.5	3.3	6	5.74
Potri.001G087300.1|PACid:27047341	2163	0	0	0	0	0	0	0	0	0	0	0	0
Potri.001G087300.2|PACid:27047342	2151	866	51.59	1082	63.98	904	57.08	618	35.74	618	33.04	764	40.38
Potri.001G087300.3|PACid:27047343	2001	0	0	0	0	0	0	0	0	0	0	0	0
Potri.001G087300.4|PACid:27047344	1926	0	0	0	0	0	0	0	0	0	0	0	0
Potri.001G087400.1|PACid:27044733	2193	183	10.67	136	7.87	125	7.73	194	10.99	196	10.26	164	8.49
Potri.001G087500.1|PACid:27042356	2001	1200.31	77.37	1787.71	114.41	1399.42	95.63	963.37	60.31	1233.15	71.31	1344.13	76.86
Potri.001G087500.2|PACid:27042357	1521	0	0	0	0	0	0	13.41	1.14	0.22	0.02	7.42	0.57
Potri.001G087500.3|PACid:27042358	1278	0	0	0	0	0	0	0	0	0	0	0	0
Potri.001G087600.1|PACid:27045626	1668	586	46.19	602	47.13	655	54.76	663	50.79	690	48.76	718	50.19
Potri.001G087700.1|PACid:27044168	399	0	0	2	1.04	0	0	0	0	0	0	0	0
Potri.001G087800.1|PACid:27044556	1794	1031	74.95	1251	90.31	1161	89.5	865.82	61.15	902.72	58.85	1168	75.3
Potri.001G087800.2|PACid:27044557	1482	0	0	0	0	0	0	0	0	0	0	0	0
Potri.001G087900.1|PACid:27040967	2868	143.86	6.29	168.21	7.3	54.44	2.52	139.4	5.91	130.26	5.11	88.88	3.45
Potri.001G087900.2|PACid:27040968	2865	19.14	0.84	27.79	1.21	21.56	1	22.6	0.96	18.74	0.74	18.12	0.7
Potri.001G087900.3|PACid:27040969	2748	0	0	0	0	0	0	0	0	0	0	0	0
Potri.001G088000.1|PACid:27047135	1410	65.5	6.24	71.5	6.77	86	8.7	57.5	5.33	63	5.38	83	7.01
Potri.001G088000.2|PACid:27047134	1410	65.5	6.24	71.5	6.77	86	8.7	57.5	5.33	63	5.38	83	7.01
Potri.001G088100.1|PACid:27044064	939	20	3.08	46	7.04	25	4.09	19.67	2.96	12.67	1.74	12.67	1.72
Potri.001G088100.2|PACid:27044062	939	20	3.08	46	7.04	25	4.09	19.67	2.96	12.67	1.74	12.67	1.72
Potri.001G088100.3|PACid:27044063	939	20	3.08	46	7.04	25	4.09	19.67	2.96	12.67	1.74	12.67	1.72
Potri.001G088200.1|PACid:27047563	804	330	61.63	350.51	65.22	314	62.49	260	47.52	247	41.13	257.43	42.51
Potri.001G088300.1|PACid:27047854	639	885	223.77	848	214.07	913	246.68	912	226.67	1209	271.71	1218	271.85
Potri.001G088400.1|PACid:27044634	933	0	0	0	0	0	0	0	0	0	0	1.83	0.25
Potri.001G088400.2|PACid:27044635	789	5	0.96	8	1.53	2	0.41	24	4.5	15	2.56	13.17	2.23
Potri.001G088500.1|PACid:27041097	810	0	0	0	0	0	0	0	0	0	0	0	0
Potri.001G088600.1|PACid:27044646	2121	0	0	19.85	1.19	55.99	3.59	0	0	0	0	0	0
Potri.001G088600.2|PACid:27044650	1770	0	0	0	0	0	0	0	0	0	0	0	0
Potri.001G088600.3|PACid:27044647	2103	873	53.3	747.15	45.28	675.02	43.68	406	24.07	453	24.82	404	21.88
Potri.001G088600.4|PACid:27044648	1968	0	0	0	0	20.99	1.46	0	0	0	0	0	0
Potri.001G088600.5|PACid:27044649	1926	0	0	0	0	0	0	0	0	0	0	0	0
Potri.001G088700.1|PACid:27044955	1488	0	0	0	0	0	0	0	0	0	0	0	0
Potri.001G088800.1|PACid:27043975	1173	604	71.17	945	110.73	807.5	101.1	390.5	44.84	336	35.43	410	42.8
Potri.001G088800.2|PACid:27043977	1152	0	0	0	0	0	0	0	0	0	0	0	0
Potri.001G088800.3|PACid:27043976	1173	604	71.17	945	110.73	807.5	101.1	390.5	44.84	336	35.43	410	42.8
Potri.001G088900.1|PACid:27040204	909	17	2.72	17	2.71	9	1.53	24	3.75	12	1.72	9	1.28
Potri.001G089000.1|PACid:27042482	603	0	0	0	0	1	0.29	0	0	1	0.24	3	0.73
Potri.001G089100.1|PACid:27047498	2403	706.17	37.31	701	36.76	552	30.91	1008	51.69	966	45.82	740	34.7
Potri.001G089100.2|PACid:27047499	2343	6.83	0.37	0	0	0	0	0	0	0	0	0	0
Potri.001G089100.3|PACid:27047500	2115	0	0	0	0	0	0	0	0	0	0	0	0
Potri.001G089200.1|PACid:27043443	792	2	0.38	1	0.19	1	0.2	0	0	1	0.17	4	0.67
Potri.001G089300.1|PACid:27040447	534	44	14.35	29	9.46	31	10.84	32	10.31	21	6.07	48	13.8
Potri.001G089300.2|PACid:27040448	534	0	0	0	0	0	0	0	0	0	0	0	0
Potri.001G089300.3|PACid:27040449	489	0	0	0	0	0	0	0	0	0	0	0	0
Potri.001G089300.4|PACid:27040450	468	0	0	0	0	0	0	0	0	0	0	0	0
Potri.001G089400.1|PACid:27045297	471	56	22.1	63	24.91	80	33.91	59	23.07	54	18.81	61	21.17
Potri.001G089500.1|PACid:27047981	609	3.4	0.92	0	0	0	0	7.01	1.86	0	0	4.23	1.01
Potri.001G089500.2|PACid:27047985	492	0	0	0	0	0.94	0.37	1.07	0.39	2.18	0.71	0.88	0.29
Potri.001G089500.3|PACid:27047982	531	0	0	0	0	0	0	0	0	0	0	0	0
Potri.001G089500.4|PACid:27047983	525	24.8	8.3	21.5	7.2	17.65	6.33	33.82	11.17	43.55	12.9	40.18	11.84
Potri.001G089500.5|PACid:27047984	525	24.8	8.3	21.5	7.2	17.65	6.33	33.82	11.17	43.55	12.9	40.18	11.84
Potri.001G089500.6|PACid:27047986	492	0	0	0	0	0.94	0.37	1.07	0.39	2.18	0.71	0.88	0.29
Potri.001G089500.7|PACid:27047989	492	0	0	0	0	0.94	0.37	1.07	0.39	2.18	0.71	0.88	0.29
Potri.001G089500.8|PACid:27047987	492	0	0	0	0	0.94	0.37	1.07	0.39	2.18	0.71	0.88	0.29
Potri.001G089500.9|PACid:27047988	492	0	0	0	0	0.94	0.37	1.07	0.39	2.18	0.71	0.88	0.29
Potri.001G089600.1|PACid:27048159	909	39	6.24	33.1	5.28	31	5.28	27	4.22	45	6.43	44	6.23
Potri.001G089600.2|PACid:27048160	651	0	0	0	0	0	0	0	0	0	0	0	0
Potri.001G089700.1|PACid:27046143	1824	174.5	12.45	166.66	11.81	160.99	12.18	96.66	6.7	102.31	6.55	181.33	11.48
Potri.001G089700.2|PACid:27046145	1749	11.07	0.83	5.64	0.42	0	0	0	0	0	0	6.64	0.44
Potri.001G089700.3|PACid:27046144	1821	221.43	15.83	262.7	18.65	235.01	17.82	155.39	10.79	131.69	8.44	151.03	9.58
Potri.001G089700.4|PACid:27046146	1605	0	0	0	0	0	0	6.95	0.56	0	0	0	0
Potri.001G089800.1|PACid:27046859	2799	614	27.55	741.5	33.01	801.94	38.12	378.78	16.48	435.79	17.56	548.83	21.86
Potri.001G089800.2|PACid:27046860	2799	614	27.55	741.5	33.01	801.94	38.12	378.78	16.48	435.79	17.56	548.83	21.86
Potri.001G089800.3|PACid:27046861	2358	0	0	0	0	0	0	0	0	0	0	0	0
Potri.001G089800.4|PACid:27046862	2253	0	0	0	0	0.12	0.01	26.45	1.45	30.41	1.55	4.35	0.22
Potri.001G089900.1|PACid:27044139	3927	0	0	0	0	0	0	0	0	0	0	0	0
Potri.001G089900.2|PACid:27044140	3921	537.55	16.9	503	15.68	485	16.14	361.62	11.02	378.79	10.7	415.22	11.59
Potri.001G089900.3|PACid:27044141	1134	15.45	1.89	0	0	0	0	40.38	4.83	6.21	0.68	5.78	0.63
Potri.001G090000.1|PACid:27043129	348	0	0	0	0	0	0	0	0	0	0	0	0
Potri.001G090100.1|PACid:27042441	234	0	0	0	0	0	0	0	0	0	0	0	0
Potri.001G090200.1|PACid:27045563	651	1	0.25	0	0	0	0	0	0	0	0	0	0
Potri.001G090300.1|PACid:27042617	1752	59	4.4	48	3.56	28	2.22	76	5.51	56	3.75	57	3.77
Potri.001G090400.1|PACid:27048328	624	2	0.52	2	0.52	6	1.68	1	0.26	4	0.93	1	0.23
Potri.001G090500.1|PACid:27046720	1092	23.5	3.01	20.5	2.61	20.5	2.79	34	4.25	36	4.13	36	4.09
Potri.001G090500.2|PACid:27046721	1092	23.5	3.01	20.5	2.61	20.5	2.79	34	4.25	36	4.13	36	4.09
Potri.001G090600.1|PACid:27042266	1833	579.99	41.17	718.42	50.64	593.5	44.67	487.98	33.65	460.59	29.32	552	34.75
Potri.001G090600.2|PACid:27042267	1629	0	0	0	0	7.71	0.66	0	0	0	0	0	0
Potri.001G090600.3|PACid:27042265	1833	579.99	41.17	718.42	50.64	593.5	44.67	487.98	33.65	460.59	29.32	552	34.75
Potri.001G090600.4|PACid:27042268	1629	0	0	0	0	7.71	0.66	0	0	0	0	0	0
Potri.001G090700.1|PACid:27048528	1047	669	90.2	717.05	96.18	448	64.22	216	28.41	257	30.98	281	33.55
Potri.001G090700.2|PACid:27048530	876	0	0	7.95	1.33	0	0	0	0	0	0	0	0
Potri.001G090700.3|PACid:27048529	897	0	0	0	0	0	0	0	0	0	0	0	0
Potri.001G090800.1|PACid:27041125	1767	148	10.94	68	4.99	76	5.96	265	19.04	302	20.02	289	18.95
Potri.001G090900.1|PACid:27046715	600	106.54	29.39	121.98	33.62	124.17	36.65	89.79	24.39	122.34	29.97	142.05	34.58
Potri.001G090900.2|PACid:27046717	366	0	0	2.85	1.72	0	0	0	0	0	0	0	0
Potri.001G090900.3|PACid:27046718	357	3.23	2.03	3.09	1.95	1.92	1.3	1.61	1.01	1.33	0.73	1.48	0.81
Potri.001G090900.4|PACid:27046719	357	3.23	2.03	3.09	1.95	1.92	1.3	1.61	1.01	1.33	0.73	1.48	0.81
Potri.001G090900.5|PACid:27046716	450	0	0	0	0	0	0	0	0	0	0	0	0
Potri.001G091000.1|PACid:27042247	549	112	35.08	115	36.03	93.93	31.52	104	32.14	139	38.59	122	33.68
Potri.001G091100.1|PACid:27048155	813	0	0	0	0	0	0	0	0	0	0	0	0
Potri.001G091100.2|PACid:27048158	561	0	0	15.92	4.83	19.19	6.24	7.64	2.29	9.13	2.46	0.99	0.27
Potri.001G091100.3|PACid:27048157	639	0	0	0	0	1.3	0.35	0	0	2.67	0.6	0	0
Potri.001G091100.4|PACid:27048156	735	39	8.18	58.08	12.14	18.51	4.14	27.36	5.62	13.2	2.47	32.01	5.93
Potri.001G091200.1|PACid:27044281	267	0	0	0	0	0	0	0	0	0	0	0	0
Potri.001G091300.1|PACid:27047112	678	763	178.03	320	74.5	483	120.33	965	221.05	1146	237.9	1100.53	226.78
Potri.001G091300.2|PACid:27047113	651	0	0	0	0	0	0	0	0	0	0	5.47	1.19
Potri.001G091400.1|PACid:27042054	612	0	0	0	0	0	0	0	0	0	0	1	0.24
Potri.001G091500.1|PACid:27046786	330	0	0	4	2.91	0	0	0	0	0	0	0	0
Potri.001G091600.1|PACid:27045768	1368	34	3.35	36	3.53	38	3.98	39	3.74	34	3	35	3.06
Potri.001G091700.1|PACid:27040411	1137	3	0.37	5	0.61	8	1.04	5	0.6	3	0.33	4	0.43
Potri.001G091800.1|PACid:27046223	1380	4.04	0.39	0	0	0	0	0	0	0	0	0	0
Potri.001G091800.2|PACid:27046224	1317	212.96	21.94	314	32.15	310	33.91	150	15.04	148	13.65	148	13.51
Potri.001G091900.1|PACid:27043387	1998	22.47	1.45	0	0	0	0	0	0	41.44	2.4	0	0
Potri.001G091900.2|PACid:27043388	1989	2366.03	153.52	2482.78	159.94	2401.95	165.23	2793.88	176.05	2618.51	152.43	2933.82	168.88
Potri.001G092000.1|PACid:27042278	1782	275.24	20.16	329	23.93	219.86	17.08	121	8.61	105	6.9	106	6.89
Potri.001G092000.2|PACid:27042279	1740	38.76	2.91	0	0	0	0	0	0	0	0	0	0
Potri.001G092000.3|PACid:27042280	1674	0	0	0	0	4.14	0.35	0	0	0	0	0	0
Potri.001G092100.1|PACid:27046901	1167	478	56.67	535	63.07	608	76.59	0	0	0	0	4	0.42
Potri.001G092100.2|PACid:27046903	1164	0	0	0	0	0	0	1.5	0.17	1	0.11	0	0
Potri.001G092100.3|PACid:27046902	1164	0	0	0	0	0	0	1.5	0.17	1	0.11	0	0
Potri.001G092200.1|PACid:27042218	1869	144.94	10.07	46.23	3.19	78.37	5.77	702.42	47.41	572.97	35.71	702.76	43.31
Potri.001G092200.2|PACid:27042221	1164	0	0	8.58	1.01	0	0	0	0	13.18	1.4	0	0
Potri.001G092200.3|PACid:27042219	1638	36.55	2.94	0	0	0	0	23.58	1.84	69.64	5.02	28.64	2.04
Potri.001G092200.4|PACid:27042220	1404	0	0	63.53	6.04	0	0	0	0	0	0	0	0
Potri.001G092200.5|PACid:27042222	1134	40.43	4.96	18.66	2.28	19.62	2.56	0	0	36.2	3.97	57.6	6.26
Potri.001G092300.1|PACid:27045445	1122	55	6.83	47	5.8	73	9.63	42	5.08	56	6.22	56	6.16
Potri.001G092400.1|PACid:27041559	948	164	24.94	133.68	20.23	146.41	23.69	27	4.01	35	4.75	47	6.32
Potri.001G092400.2|PACid:27041560	828	0	0	45.32	8.12	21.59	4.14	0	0	0	0	0	0
Potri.001G092500.1|PACid:27043098	573	230	67.74	211	62.12	160	50.44	193	56.02	188	49.11	209.99	54.53
Potri.001G092600.1|PACid:27048272	654	284	69.57	401	98.05	440	115.14	131	31.53	144	31.37	174	37.63
Potri.001G092700.1|PACid:27046785	291	0	0	0	0	0	0	0	0	3	2.39	0	0
Potri.001G092800.1|PACid:27043940	726	0	0	0	0	0	0	0	0	0	0	2.4	0.45
Potri.001G092800.2|PACid:27043941	687	13	2.98	6	1.37	13	3.18	20	4.5	24	4.9	36.6	7.41
Potri.001G092800.3|PACid:27043942	495	0	0	0	0	0	0	0	0	0	0	0	0
Potri.001G092900.1|PACid:27040879	1017	7	0.98	9	1.25	12	1.78	3	0.41	6	0.75	2	0.25
Potri.001G093000.1|PACid:27043130	393	0	0	0	0	0	0	0	0	1	0.47	1	0.47
Potri.001G093100.1|PACid:27042362	306	8	6.69	19.33	16.26	15.33	13.9	12.33	10.37	14.67	10.62	19.33	14.11
Potri.001G093100.2|PACid:27042363	306	8	6.69	19.33	16.26	15.33	13.9	12.33	10.37	14.67	10.62	19.33	14.11
Potri.001G093100.3|PACid:27042361	306	8	6.69	19.33	16.26	15.33	13.9	12.33	10.37	14.67	10.62	19.33	14.11
Potri.001G093200.1|PACid:27044256	522	0	0	0	0	0	0	0	0	0	0	0	0
Potri.001G093300.1|PACid:27042295	819	209	38.12	237	43.07	153.01	29.74	434	77.47	376	61.17	361	58.23
Potri.001G093400.1|PACid:27045572	204	0	0	0	0	0	0	0	0	0	0	0	0
Potri.001G093500.1|PACid:27048532	522	8	2.7	10	3.38	3	1.09	11	3.67	11	3.29	12	3.57
Potri.001G093600.1|PACid:27041994	1362	3	0.3	23	2.27	3	0.32	19	1.83	24	2.13	28	2.46
Potri.001G093700.1|PACid:27043736	1497	78	6.94	48	4.24	37	3.49	95	8.22	157	12.52	83	6.55
Potri.001G093800.1|PACid:27048723	1377	36	3.52	33	3.21	38	3.95	74	7.05	66	5.79	103	8.93
Potri.001G093800.2|PACid:27048724	1290	0	0	0	0	0	0	0	0	0	0	0	0
Potri.001G093900.1|PACid:27046220	2844	101	4.46	56	2.45	88	4.11	162	6.93	141	5.59	191	7.48
Potri.001G094000.1|PACid:27047531	354	0	0	0	0	0	0	0	0	0	0	0	0
Potri.001G094100.1|PACid:27047855	1065	562	74.24	472	62.03	583.63	81.97	476	61.33	504.91	59.64	531.15	62.14
Potri.001G094100.2|PACid:27047858	726	0	0	0	0	0	0	0	0	7.09	1.35	0	0
Potri.001G094100.3|PACid:27047856	1041	0	0	0	0	3.37	0.49	0	0	0	0	2.85	0.34
Potri.001G094100.4|PACid:27047857	798	0	0	0	0	0	0	0	0	0	0	0	0
Potri.001G094200.1|PACid:27040159	3381	201.05	7.38	181	6.59	149	5.8	91	3.24	65	2.14	94	3.07
Potri.001G094300.1|PACid:27043548	1440	0	0	0	0	0	0	0	0	0	0	0	0
Potri.001G094400.1|PACid:27044957	2064	497	30.97	579	35.82	585	38.64	302	18.27	292	16.33	472	26.09
Potri.001G094500.1|PACid:27042901	3210	528	20.49	418.3	16.1	418.36	17.19	635	23.89	593.59	20.69	573.92	19.77
Potri.001G094500.2|PACid:27042902	3039	0	0	6.29	0.26	4.64	0.2	0	0	4.41	0.16	0	0
Potri.001G094500.3|PACid:27042904	2646	0	0	0	0	0	0	0	0	0	0	28.08	1.19
Potri.001G094500.4|PACid:27042903	2673	0	0	15.41	0.72	0	0	0	0	0	0	0	0
Potri.001G094600.1|PACid:27048705	1008	23	3.25	14	1.97	11	1.65	32	4.41	36	4.54	31.94	3.99
Potri.001G094700.1|PACid:27044922	210	6	11.15	3	5.62	2	4.07	0	0	4	6.27	7	11.27
Potri.001G094800.1|PACid:27042170	1044	39	5.28	62	8.35	24	3.45	27	3.56	24	2.9	51	6.11
Potri.001G094900.1|PACid:27041319	447	222	95.15	256	110	272	125.38	338	143.78	339.01	128.06	347	130.73
Potri.001G095000.1|PACid:27042956	180	0	0	0	0	0	0	0	0	0	0	0	0
Potri.001G095100.1|PACid:27041124	279	1	1	0	0	0	0	0	0	1	0.86	0	0
Potri.001G095200.1|PACid:27045462	1881	63	4.35	36	2.47	49	3.58	54	3.62	55	3.4	83	5.08
Potri.001G095300.1|PACid:27040232	921	77	12.13	72	11.29	62	10.4	134	20.62	130	18.29	138	19.24
Potri.001G095300.2|PACid:27040233	786	0	0	0	0	0	0	0	0	0	0	0	0
Potri.001G095400.1|PACid:27040863	522	0	0	0	0	0	0	0	0	0	0	0	0
Potri.001G095500.1|PACid:27048396	2163	79	4.68	124.5	7.32	104.5	6.56	49	2.82	64.5	3.43	61.5	3.23
Potri.001G095500.2|PACid:27048397	2163	79	4.68	124.5	7.32	104.5	6.56	49	2.82	64.5	3.43	61.5	3.23
Potri.001G095500.3|PACid:27048398	1737	0	0	0	0	0	0	0	0	0	0	0	0
Potri.001G095600.1|PACid:27040388	4455	352	9.69	296	8.08	329	9.58	310	8.26	309	7.64	428	10.46
Potri.001G095700.1|PACid:27040293	351	0	0	0	0	0	0	0	0	0	0	0	0
Potri.001G095800.1|PACid:27046498	1485	1181	106.07	1255	111.99	1206	114.95	631	55.13	640	51.5	836	66.56
Potri.001G095900.1|PACid:27045582	2070	0	0	0	0	0	0	0	0	0	0	0	0
Potri.001G096000.1|PACid:27048616	888	0	0	2	0.33	0	0	0	0	1	0.15	0	0
Potri.001G096100.1|PACid:27041262	1686	124.26	9.68	129	9.98	104	8.59	102	7.72	95	6.63	87	6.01
Potri.001G096100.2|PACid:27041263	1536	7.74	0.67	0	0	0	0	0	0	0	0	0	0
Potri.001G096200.1|PACid:27043771	1794	42	3.05	43	3.1	38	2.93	28	1.98	59	3.85	40	2.58
Potri.001G096300.1|PACid:27045404	306	0	0	0	0	0	0	0	0	0	0	0	0
Potri.001G096400.1|PACid:27044691	2415	41	2.15	55	2.87	41	2.28	42	2.14	31	1.46	47	2.19
Potri.001G096500.1|PACid:27047118	546	1	0.32	0	0	1	0.34	0	0	0	0	1	0.28
Potri.001G096600.1|PACid:27045933	552	0	0	0	0	0	0	0	0	1	0.28	0	0
Potri.001G096700.1|PACid:27044073	402	0	0	0	0	0	0	0	0	0	0	0	0
Potri.001G096800.1|PACid:27041818	552	0	0	2	0.62	0	0	3	0.92	7	1.93	9	2.47
Potri.001G096900.1|PACid:27048737	561	0	0	6	1.82	1	0.33	8	2.39	6	1.62	4	1.07
Potri.001G097000.1|PACid:27047717	330	0	0	0	0	0	0	0	0	0	0	0	0
Potri.001G097100.1|PACid:27040621	411	0	0	0	0	0	0	0	0	0	0	0	0
Potri.001G097200.1|PACid:27046338	2076	388.5	24.06	516.5	31.75	478.5	31.41	185.5	11.15	213	11.83	275.5	15.13
Potri.001G097200.2|PACid:27046339	1968	0	0	0	0	0	0	0	0	0	0	0	0
Potri.001G097200.3|PACid:27046337	2076	388.5	24.06	516.5	31.75	478.5	31.41	185.5	11.15	213	11.83	275.5	15.13
Potri.001G097300.1|PACid:27047057	1626	45	3.65	24	1.93	38	3.27	355	27.99	241	17.52	198	14.24
Potri.001G097400.1|PACid:27044512	1548	261.63	22.42	204.37	17.4	186.98	17	260.61	21.72	260.31	19.99	242.76	18.45
Potri.001G097500.1|PACid:27044741	1029	126	17.35	137	18.76	134.5	19.69	119.5	16.05	113	13.91	139	16.94
Potri.001G097500.2|PACid:27044740	1029	126	17.35	137	18.76	134.5	19.69	119.5	16.05	113	13.91	139	16.94
Potri.001G097600.1|PACid:27040360	2508	0	0	0	0	0	0	0	0	0	0	0	0
Potri.001G097600.2|PACid:27040361	2502	44	2.23	30	1.51	40.02	2.15	29	1.42	24	1.09	27	1.21
Potri.001G097700.1|PACid:27040840	765	1210.39	240.92	1440.66	285.85	1087	230.68	866.9	169.03	916.89	162.65	890.56	156.69
Potri.001G097700.2|PACid:27040842	621	0	0	0	0	0	0	4.21	1.09	0	0	10.44	2.42
Potri.001G097700.3|PACid:27040843	534	0	0	4.2	1.37	0	0	0	0	4.11	1.19	0	0
Potri.001G097700.4|PACid:27040841	645	4.61	1.15	4.14	1.03	0	0	3.9	0.96	0	0	0	0
Potri.001G097800.1|PACid:27044423	774	23.39	4.59	35.92	7.02	43.4	9.07	16.7	3.21	24.81	4.34	12.76	2.21
Potri.001G097800.2|PACid:27044424	561	0	0	0	0	0	0	0	0	0	0	0	0
Potri.001G097900.1|PACid:27047917	1608	0	0	0	0	2	0.17	0	0	2	0.15	0	0
Potri.001G098000.1|PACid:27048254	1413	3.5	0.33	0	0	0.5	0.05	3	0.28	0	0	3	0.25
Potri.001G098000.2|PACid:27048255	1413	3.5	0.33	0	0	0.5	0.05	3	0.28	0	0	3	0.25
Potri.001G098100.1|PACid:27040304	660	2	0.48	8	1.93	3	0.78	2	0.48	1	0.22	4	0.85
Potri.001G098200.1|PACid:27044956	585	0	0	0	0	0	0	2	0.56	1	0.25	5	1.26
Potri.001G098300.1|PACid:27046231	2850	327	14.39	294.9	12.88	270	12.59	476.27	20.33	529	20.91	447.96	17.5
Potri.001G098400.1|PACid:27040635	702	1	0.22	0	0	1	0.24	0	0	1	0.2	1	0.2
Potri.001G098500.1|PACid:27047884	2073	108.52	6.73	124.99	7.7	102.69	6.75	125.23	7.54	152.85	8.51	118.62	6.53
Potri.001G098500.2|PACid:27047885	2067	244.48	15.21	296.01	18.28	197.31	13.01	230.77	13.94	135.15	7.54	155.38	8.58
Potri.001G098600.1|PACid:27041481	978	43.01	6.3	0	0	19.2	2.99	0	0	14.86	1.94	15.88	2.06
Potri.001G098600.2|PACid:27041482	963	424.99	63.39	532	78.98	472.8	75.03	444	64.67	435.34	58.01	466.96	61.65
Potri.001G098600.3|PACid:27041485	771	0	0	0	0	0	0	0	0	3.19	0.56	5.58	0.97
Potri.001G098600.4|PACid:27041484	771	0	0	0	0	0	0	0	0	3.19	0.56	5.58	0.97
Potri.001G098600.5|PACid:27041483	792	0	0	0	0	0	0	0	0	7.42	1.26	0	0
Potri.001G098700.1|PACid:27043758	4569	314	8.42	374.2	9.95	226.69	6.43	211.43	5.49	217.14	5.23	204.04	4.86
Potri.001G098700.2|PACid:27043759	4503	0	0	0	0	0	0	0	0	0	0	0	0
Potri.001G098700.3|PACid:27043760	4125	0	0	19.84	0.59	80.31	2.53	45.57	1.32	27.86	0.75	24.98	0.66
Potri.001G098800.1|PACid:27046711	1557	7	0.6	3	0.25	6	0.54	20	1.66	15	1.14	26	1.96
Potri.001G098900.1|PACid:27046600	210	0	0	0	0	0	0	0	0	0	0	0	0
Potri.001G099000.1|PACid:27047786	504	0	0	0	0	0	0	1	0.35	0	0	0	0
Potri.001G099100.1|PACid:27048443	1128	0	0	0	0	0	0	0	0	0	0	7.02	0.77
Potri.001G099100.2|PACid:27048444	996	4	0.57	4	0.57	2	0.3	4	0.56	1	0.13	3.98	0.5
Potri.001G099200.1|PACid:27044052	285	2	1.92	12	11.62	4	4.18	6	5.82	6	4.98	8	6.71
Potri.001G099300.1|PACid:27044531	708	1802.38	396.97	1973.91	433.65	1816.96	427.05	1533	331.2	1627.22	319.07	1660.86	323.17
Potri.001G099300.2|PACid:27044534	483	0	0	0	0	0	0	0	0	0	0	0	0
Potri.001G099300.3|PACid:27044533	483	0	0	0	0	0	0	0	0	0	0	0	0
Potri.001G099300.4|PACid:27044532	528	0	0	0	0	0	0	0	0	1.41	0.41	0	0
Potri.001G099400.1|PACid:27043777	1446	47.5	4.4	67	6.16	44	4.32	42.5	3.83	46.5	3.86	41	3.36
Potri.001G099400.2|PACid:27043776	1446	47.5	4.4	67	6.16	44	4.32	42.5	3.83	46.5	3.86	41	3.36
Potri.001G099500.1|PACid:27043268	459	0	0	0	0	0	0	0	0	0	0	0	0
Potri.001G099600.1|PACid:27043324	1518	0	0	0	0	0	0	0	0	0	0	0	0
Potri.001G099600.2|PACid:27043325	1494	328	29.26	344	30.49	355	33.61	187	16.22	183	14.63	165	13.05
Potri.001G099600.3|PACid:27043326	1134	0	0	0	0	0	0	0	0	0	0	0	0
Potri.001G099700.1|PACid:27040477	1188	46	5.34	29	3.35	31	3.82	60	6.79	104	10.8	100	10.29
Potri.001G099800.1|PACid:27046219	930	4	0.62	20	3.1	13	2.15	4	0.61	9	1.25	11	1.52
Potri.001G099900.1|PACid:27045727	933	54	8.37	62	9.57	50	8.25	56	8.48	78	10.8	69	9.47
Potri.001G100000.1|PACid:27042097	1446	77	7.13	144	13.24	70	6.88	227	20.44	342	28.36	405	33.23
Potri.001G100100.1|PACid:27042071	300	41	35.61	49	42.84	29	27.34	50	43.74	41	30.83	30	22.75
Potri.001G100200.1|PACid:27046919	903	8	1.29	57	9.16	17	2.92	0	0	2.74	0.39	8	1.14
Potri.001G100200.2|PACid:27046920	783	0	0	0	0	0	0	1	0.19	0	0	0	0
Potri.001G100200.3|PACid:27046921	651	0	0	0	0	0	0	0	0	0.26	0.06	0	0
Potri.001G100300.1|PACid:27044372	831	357	63.93	263	46.92	264	50.36	493	86.37	638	101.93	666	105.49
Potri.001G100400.1|PACid:27041348	207	0	0	1	1.94	0	0	0	0	0	0	0	0
Potri.001G100500.1|PACid:27044760	846	37	6.48	15	2.62	24	4.48	16	2.74	24	3.75	28	4.34
Potri.001G100500.2|PACid:27044761	831	0	0	0	0	0	0	0	0	0	0	0	0
Potri.001G100600.1|PACid:27041325	2460	19	0.98	17	0.87	37	2.02	24	1.2	30	1.39	17	0.78
Potri.001G100700.1|PACid:27047897	1557	129	10.98	72	6.09	95	8.58	254	21.03	261	19.92	428	32.31
Potri.001G100800.1|PACid:27046117	1992	0	0	5.46	0.35	4.51	0.31	10.3	0.65	0	0	0	0
Potri.001G100800.2|PACid:27046118	1974	1204	78.77	1476.57	95.92	1182.49	82.02	1538.62	97.77	1402.45	82.32	1496.01	86.83
Potri.001G100900.1|PACid:27044251	1971	319	20.91	362	23.55	303	21.05	215	13.68	354	20.81	348	20.23
Potri.001G101000.1|PACid:27041808	465	0	0	0	0	0	0	0	0	0	0	0	0
Potri.001G101100.1|PACid:27042341	747	33.31	6.84	35.73	7.31	38.28	8.38	35.95	7.23	50.63	9.26	89.99	16.33
Potri.001G101100.2|PACid:27042342	747	33.31	6.84	35.73	7.31	38.28	8.38	35.95	7.23	50.63	9.26	89.99	16.33
Potri.001G101100.3|PACid:27042343	576	0.75	0.22	0	0	0	0	0	0	0	0	0	0
Potri.001G101100.4|PACid:27042344	546	8.63	2.72	9.53	3.01	11.43	3.87	24.11	7.51	1.73	0.48	0	0
Potri.001G101200.1|PACid:27046738	1017	0	0	0	0	0	0	0	0	0	0	0	0
Potri.001G101300.1|PACid:27041927	2412	0	0	0	0	0	0	0	0	0	0	3.21	0.15
Potri.001G101300.2|PACid:27041929	2301	548.81	30.39	430.28	23.65	581.15	34.1	529	28.43	480	23.86	663.79	32.61
Potri.001G101300.3|PACid:27041928	2310	8.19	0.45	36.72	2.01	14.85	0.87	0	0	0	0	0	0
Potri.001G101400.1|PACid:27046572	2715	765	35.46	977	44.94	882	43.31	799	35.93	831.64	34.62	1059	43.57
Potri.001G101500.1|PACid:27040817	348	0	0	0	0	0	0	0	0	0	0	0	0
Potri.001G101600.1|PACid:27043183	681	71	16.47	37.67	8.72	43.8	10.85	110.73	25.21	127.46	26.31	150.12	30.75
Potri.001G101600.2|PACid:27043185	612	0	0	2.33	0.62	0	0	3.27	0.86	0	0	6.18	1.46
Potri.001G101600.3|PACid:27043184	666	0	0	0	0	3.2	0.82	0	0	1.54	0.33	1.7	0.36
Potri.001G101700.1|PACid:27046836	639	120.97	30.59	166.66	42.07	98.5	26.61	53.97	13.41	50.95	11.45	52.5	11.72
Potri.001G101700.2|PACid:27046835	639	120.97	30.59	166.66	42.07	98.5	26.61	53.97	13.41	50.95	11.45	52.5	11.72
Potri.001G101700.3|PACid:27046837	630	8.07	2.08	34.67	8.93	0	0	5.05	1.28	11.11	2.55	0	0
Potri.001G101700.4|PACid:27046838	582	0	0	0	0	0	0	0	0	0	0	0	0
Potri.001G101700.5|PACid:27046839	435	0	0	0	0	0	0	0	0	0	0	0	0
Potri.001G101800.1|PACid:27043417	1947	32	2.13	42	2.77	29	2.04	18	1.16	32	1.91	26	1.53
Potri.001G101900.1|PACid:27043343	552	127.02	39.48	101	31.39	170.1	56.62	129	39.55	146	40.22	174.26	47.73
Potri.001G101900.2|PACid:27043344	507	0	0	0	0	0	0	0	0	0	0	0	0
Potri.001G102000.1|PACid:27048305	2967	0	0	14.23	0.6	5.24	0.23	0	0	0	0	0	0
Potri.001G102000.2|PACid:27048307	2841	0	0	4.77	0.21	13.75	0.64	0	0	0	0	1.15	0.05
Potri.001G102000.3|PACid:27048306	2946	0	0	0	0	0	0	0	0	0	0	0	0
Potri.001G102000.4|PACid:27048308	1890	381.68	26.19	439.78	29.97	460.95	33.54	247.84	16.52	282.98	17.42	303.88	18.5
Potri.001G102000.5|PACid:27048309	1428	64.88	6.09	89.4	8.34	0	0	22.26	2.03	0	0	0	0
Potri.001G102100.1|PACid:27044706	2784	402.12	18.15	506.09	22.66	417.53	19.96	201.41	8.82	267.21	10.83	278.52	11.16
Potri.001G102100.2|PACid:27044707	1509	70.76	6.24	286.28	25.09	234.8	21.98	188.32	16.15	212.37	16.78	0	0
Potri.001G102100.3|PACid:27044708	1488	520.39	46.63	453.44	40.37	354.66	33.73	157.04	13.69	78.21	6.28	329.79	26.2
Potri.001G102200.1|PACid:27046998	1362	57	5.65	71.59	7.05	82.2	8.65	35.78	3.45	22.71	2.02	24.02	2.11
Potri.001G102200.2|PACid:27047000	1272	10.75	1.15	0	0	13.26	1.51	5.83	0.61	0	0	0	0
Potri.001G102200.3|PACid:27047001	1200	0	0	0	0	0	0	0	0	0	0	0	0
Potri.001G102200.4|PACid:27047002	1191	5.26	0.61	23.14	2.66	9.26	1.14	11.39	1.28	0	0	6.51	0.67
Potri.001G102200.5|PACid:27046999	1359	0	0	18.27	1.8	16.29	1.72	0	0	11.29	1	24.46	2.15
Potri.001G102300.1|PACid:27047705	1437	160.09	14.92	135	12.51	149.8	14.82	97.81	8.87	94.96	7.93	139.43	11.52
Potri.001G102400.1|PACid:27047785	741	57.64	11.96	54.9	11.36	120.34	26.63	156.76	31.87	200.63	37.08	75.43	13.83
Potri.001G102500.1|PACid:27042468	777	2	0.39	4	0.78	1	0.21	0	0	0	0	1	0.17
Potri.001G102600.1|PACid:27041234	609	0	0	1	0.27	5	1.44	1	0.27	4	0.96	3	0.72
Potri.001G102700.1|PACid:27046027	417	0	0	0	0	0	0	0	0	0	0	0	0
Potri.001G102800.1|PACid:27047128	549	0	0	0	0	0	0	0	0	0	0	0	0
Potri.001G102900.1|PACid:27045543	2721	33.86	1.57	4.19	0.19	8.65	0.42	30.11	1.35	30.28	1.26	29.74	1.22
Potri.001G102900.2|PACid:27045544	2721	33.86	1.57	4.19	0.19	8.65	0.42	30.11	1.35	30.28	1.26	29.74	1.22
Potri.001G102900.3|PACid:27045548	2118	0.01	0	94.38	5.68	65.96	4.24	0	0	16.66	0.91	11.58	0.62
Potri.001G102900.4|PACid:27045545	2721	33.86	1.57	4.19	0.19	8.65	0.42	30.11	1.35	30.28	1.26	29.74	1.22
Potri.001G102900.5|PACid:27045549	1932	49.57	3.32	76.94	5.12	77.87	5.53	57.42	3.74	35.05	2.11	35.67	2.12
Potri.001G102900.6|PACid:27045551	1380	0	0	0	0	0	0	0	0	0	0	0	0
Potri.001G102900.7|PACid:27045547	2136	0	0	0	0	2.53	0.16	50.12	2.92	14.54	0.78	19.79	1.05
Potri.001G102900.8|PACid:27045546	2721	33.86	1.57	4.19	0.19	8.65	0.42	30.11	1.35	30.28	1.26	29.74	1.22
Potri.001G102900.9|PACid:27045550	1437	0	0	18.93	1.75	0	0	0	0	15.59	1.3	0	0
Potri.001G103000.1|PACid:27045265	948	0	0	0	0	0	0	0	0	0	0	0	0
Potri.001G103100.1|PACid:27043584	1626	163	13.22	160	12.89	71.86	6.18	127	10.01	127	9.23	126	9.06
Potri.001G103100.2|PACid:27043585	1302	0	0	0	0	20.14	2.23	0	0	0	0	0	0
Potri.001G103200.1|PACid:27043692	1977	0	0	0	0	0	0	0	0	0	0	0	0
Potri.001G103300.1|PACid:27045956	2334	241	13.14	500	27.06	581	33.57	61	3.23	103	5.04	183	8.85
Potri.001G103400.1|PACid:27046466	2703	411.5	19.16	641	29.62	414.5	20.45	73.5	3.32	73.5	3.07	81	3.35
Potri.001G103400.2|PACid:27046467	2703	411.5	19.16	641	29.62	414.5	20.45	73.5	3.32	73.5	3.07	81	3.35
Potri.001G103500.1|PACid:27048130	249	0	0	0	0	0	0	0	0	0	0	0	0
Potri.001G103600.1|PACid:27041983	1890	0	0	5.91	0.4	0	0	0	0	10.16	0.63	0	0
Potri.001G103600.2|PACid:27041984	1887	316	21.72	348.09	23.76	340	24.78	358	23.91	359.84	22.19	367	22.38
Potri.001G103700.1|PACid:27041995	204	0	0	0	0	0	0	0	0	0	0	0	0
Potri.001G103800.1|PACid:27042350	465	71	28.58	79	31.87	89.27	38.62	57	22.75	71	25.22	58	20.54
Potri.001G103800.2|PACid:27042351	423	0	0	0	0	0	0	0	0	0	0	0	0
Potri.001G103800.3|PACid:27042352	372	0	0	0	0	1.73	1.09	0	0	0	0	0	0
Potri.001G103900.1|PACid:27044088	642	0	0	1	0.25	0	0	0	0	0	0	0	0
Potri.001G104000.1|PACid:27040253	3294	147.44	5.57	137.88	5.16	155.22	6.21	198.56	7.27	159.46	5.41	197.5	6.62
Potri.001G104000.2|PACid:27040252	3309	0	0	0	0	0	0	0	0	0	0	0	0
Potri.001G104000.3|PACid:27040250	3312	51.42	1.93	12.12	0.45	5.78	0.23	20.44	0.74	61.59	2.08	57.39	1.91
Potri.001G104000.4|PACid:27040251	3312	5.13	0.19	0	0	0	0	0	0	18.95	0.64	6.1	0.2
Potri.001G104000.5|PACid:27040254	3057	0	0	0	0	0	0	0	0	0	0	0	0
Potri.001G104100.1|PACid:27042801	252	0	0	0	0	0	0	0	0	0	0	0	0
Potri.001G104200.1|PACid:27046316	2214	31.5	1.82	33	1.89	24.72	1.51	32	1.79	37	1.92	35.5	1.82
Potri.001G104200.2|PACid:27046315	2214	31.5	1.82	33	1.89	44.29	2.71	32	1.79	37	1.92	35.5	1.82
Potri.001G104300.1|PACid:27048205	1848	426.98	30.04	402.83	28.14	417.28	31.13	329.89	22.55	266.1	16.79	323.98	20.22
Potri.001G104300.2|PACid:27048206	1836	0	0	0	0	0	0	0	0	0	0	0	0
Potri.001G104300.3|PACid:27048207	1437	22.02	2.05	51.17	4.74	3.72	0.37	22.11	2.01	18.9	1.58	17.02	1.41
Potri.001G104400.1|PACid:27040432	1146	196.83	23.84	22.37	2.69	106.56	13.71	105.11	12.41	211.38	22.9	121.72	13.06
Potri.001G104400.2|PACid:27040433	1131	0	0	0	0	0	0	0	0	0	0	0	0
Potri.001G104500.1|PACid:27048175	1581	204.5	17.11	280.5	23.32	215.44	19.13	69.5	5.66	87.56	6.57	100	7.42
Potri.001G104500.2|PACid:27048174	1581	204.5	17.11	280.5	23.32	215.56	19.14	69.5	5.66	87.56	6.57	100	7.42
Potri.001G104500.3|PACid:27048176	1422	0	0	0	0	0	0	0	0	0	0	0	0
Potri.001G104600.1|PACid:27044870	1335	43	4.36	15	1.51	15	1.62	4	0.39	9	0.82	6	0.54
Potri.001G104700.1|PACid:27043163	1467	324.29	29.53	359.8	32.55	279.02	26.97	255.55	22.64	170.59	13.92	206.28	16.65
Potri.001G104700.2|PACid:27043164	1317	39.69	4.09	40.2	4.12	30.98	3.39	74.45	7.47	101.41	9.35	5.72	0.52
Potri.001G104800.1|PACid:27048076	513	1.4	0.48	2.34	0.81	1.58	0.59	1.8	0.62	2.66	0.82	1.86	0.57
Potri.001G104800.2|PACid:27048074	513	1.4	0.48	2.34	0.81	1.58	0.59	1.8	0.62	2.66	0.82	1.86	0.57
Potri.001G104800.3|PACid:27048073	513	1.4	0.48	2.34	0.81	1.58	0.59	1.8	0.62	2.66	0.82	1.86	0.57
Potri.001G104800.4|PACid:27048075	513	1.4	0.48	2.34	0.81	1.58	0.59	1.8	0.62	2.66	0.82	1.86	0.57
Potri.001G104800.5|PACid:27048077	513	1.4	0.48	2.34	0.81	1.58	0.59	1.8	0.62	2.66	0.82	1.86	0.57
Potri.001G104800.6|PACid:27048078	366	0	0	1.3	0.79	1.09	0.71	0	0	1.68	0.88	1.7	0.89
Potri.001G104900.1|PACid:27045058	1044	42.08	5.69	50	6.73	44.33	6.38	34.67	4.58	27	3.27	37.33	4.47
Potri.001G104900.2|PACid:27045059	1044	42.08	5.69	50	6.73	44.33	6.38	34.67	4.58	27	3.27	37.33	4.47
Potri.001G104900.3|PACid:27045060	1044	42.08	5.69	50	6.73	44.33	6.38	34.67	4.58	27	3.27	37.33	4.47
Potri.001G104900.4|PACid:27045061	1032	2.77	0.38	0	0	0	0	0	0	0	0	0	0
Potri.001G105000.1|PACid:27044027	390	0	0	0	0	0	0	0	0	0	0	0	0
Potri.001G105100.1|PACid:27046668	669	0	0	3.53	0.84	0	0	0	0	0	0	0	0
Potri.001G105100.2|PACid:27046670	513	0	0	0	0	0	0	0	0	0	0	0	0
Potri.001G105100.3|PACid:27046671	465	0	0	1.2	0.48	0	0	0	0	0	0	0	0
Potri.001G105100.4|PACid:27046669	639	690	174.46	470.28	118.72	595	160.76	732	181.93	698	156.87	832	185.69
Potri.001G105200.1|PACid:27047491	507	146	51.46	185	65.27	196	74.11	86	29.97	76	23.69	102	31.65
Potri.001G105200.2|PACid:27047492	468	0	0	0	0	0	0	0	0	0	0	0	0
Potri.001G105300.1|PACid:27042908	1602	0	0	0	0	0	0	0	0	1	0.07	0	0
Potri.001G105400.1|PACid:27041496	3030	11	0.45	6	0.25	5	0.22	4	0.16	7	0.26	11	0.4
Potri.001G105500.1|PACid:27046368	288	0	0	0	0	0	0	0	0	0	0	0	0
Potri.001G105600.1|PACid:27044995	744	243	50.15	263	54.11	296	65.15	225	45.51	219	40.26	313	57.09
Potri.001G105700.1|PACid:27045480	240	0	0	0	0	0	0	0	0	0	0	0	0
Potri.001G105800.1|PACid:27046702	2958	0	0	14	0.59	8	0.36	42	1.72	28	1.06	38	1.43
Potri.001G105800.2|PACid:27046703	2898	11	0.48	0	0	0	0	0	0	0	0	0	0
Potri.001G105900.1|PACid:27040751	1569	1995.62	168.45	2917.32	244.62	2628.52	235.41	1532.04	125.74	1577.72	119.36	1983.14	148.42
Potri.001G105900.2|PACid:27040752	1437	0	0	12.97	1.2	5.26	0.52	5.21	0.47	0	0	5.68	0.47
Potri.001G105900.3|PACid:27040753	1374	814.32	79.9	1431.85	139.62	1107.65	115.38	753.4	71.94	525.85	46.21	721.05	62.7
Potri.001G105900.4|PACid:27040754	1287	17.06	1.81	64.86	6.82	10.56	1.19	20.36	2.1	17.42	1.65	6.13	0.57
Potri.001G106000.1|PACid:27045016	1005	71.13	10.07	90	12.68	85	12.8	60.07	8.3	71	8.99	88	11.03
Potri.001G106000.2|PACid:27045018	756	0	0	0	0	0	0	0	0	0	0	0	0
Potri.001G106000.3|PACid:27045017	759	8.87	1.78	0	0	0	0	4.93	0.97	0	0	0	0
Potri.001G106100.1|PACid:27045368	1344	15	1.51	17	1.7	12	1.28	35	3.43	42	3.78	22	1.96
Potri.001G106200.1|PACid:27040221	420	0	0	0	0	0	0	0	0	0	0	0	0
Potri.001G106300.1|PACid:27045036	621	0	0	0	0	0	0	0	0	0	0	0	0
Potri.001G106400.1|PACid:27041869	585	0	0	0	0	0	0	0	0	0	0	0	0
Potri.001G106500.1|PACid:27047060	336	0	0	0	0	0	0	0	0	0	0	0	0
Potri.001G106600.1|PACid:27040214	1986	123	7.99	94	6.07	99	6.82	153	9.66	171	9.97	196	11.3
Potri.001G106600.2|PACid:27040215	1941	0	0	0	0	0	0	0	0	0	0	0	0
Potri.001G106700.1|PACid:27047029	2700	68.75	3.21	24.08	1.11	15	0.74	70.37	3.18	97.29	4.07	99.5	4.12
Potri.001G106700.2|PACid:27047030	2553	2.31	0.11	3.92	0.19	0	0	2.81	0.14	11.71	0.52	9.5	0.42
Potri.001G106800.1|PACid:27042162	1080	0	0	0	0	0	0	0	0	0	0	0	0
Potri.001G106900.1|PACid:27041036	357	0	0	0	0	0	0	0	0	0	0	0	0
Potri.001G107000.1|PACid:27040591	612	0	0	18	4.83	24	6.89	5	1.32	19	4.53	9	2.13
Potri.001G107000.2|PACid:27040592	585	1	0.29	0	0	0	0	0	0	0	0	0	0
Potri.001G107100.1|PACid:27046568	651	0	0	0	0	0	0	0	0	0	0	0	0
Potri.001G107100.2|PACid:27046569	645	0	0	0	0	0	0	0	0	0	0	0	0
Potri.001G107200.1|PACid:27048752	795	183	34.67	188	35.49	220	44.42	118	21.88	168	28.38	191	31.99
Potri.001G107200.2|PACid:27048753	705	0	0	0	0	0	0	0	0	0	0	0	0
Potri.001G107300.1|PACid:27048197	2355	40	2.16	118	6.32	88	5.04	28	1.47	36	1.75	32	1.53
Potri.001G107400.1|PACid:27044817	255	0	0	1	1.22	0	0	1	1.23	1	1.04	0	0
Potri.001G107500.1|PACid:27044360	855	69	11.92	99	17.04	98	18.03	86.5	14.62	80	12.33	81.5	12.46
Potri.001G107500.2|PACid:27044361	855	69	11.92	99	17.04	98	18.03	86.5	14.62	80	12.33	81.5	12.46
Potri.001G107600.1|PACid:27045682	738	20.36	4.25	24.1	5.01	51.66	11.49	75.24	15.38	70.37	13.07	38.57	7.11
Potri.001G107700.1|PACid:27043460	414	0	0	1	0.49	0	0	0	0	0	0	0	0
Potri.001G107800.1|PACid:27041442	669	2	0.48	10.5	2.49	6	1.52	0	0	3	0.63	0	0
Potri.001G107800.2|PACid:27041443	669	2	0.48	10.5	2.49	6	1.52	0	0	3	0.63	0	0
Potri.001G107900.1|PACid:27043096	795	7	1.33	1	0.19	0	0	17	3.15	17	2.87	6	1.01
Potri.001G108000.1|PACid:27040445	468	0	0	0	0	0	0	1	0.4	0	0	0	0
Potri.001G108100.1|PACid:27040781	1032	107.66	14.77	118.33	16.15	101.33	14.78	36.99	4.95	45.33	5.56	62.33	7.57
Potri.001G108100.2|PACid:27040782	1032	107.66	14.77	118.33	16.15	101.33	14.78	36.99	4.95	45.33	5.56	62.33	7.57
Potri.001G108100.3|PACid:27040783	1032	107.67	14.77	118.33	16.15	101.33	14.78	37.02	4.95	45.33	5.56	62.33	7.57
Potri.001G108200.1|PACid:27045977	723	90	19.28	112	23.93	77	17.6	61	12.81	64	12.21	88	16.66
Potri.001G108300.1|PACid:27045186	528	11	3.65	26	8.63	22	7.82	13	4.26	16	4.7	16	4.68
Potri.001G108400.1|PACid:27040346	3081	288.7	11.7	154.5	6.21	127.5	5.47	107.64	4.23	92	3.35	94	3.38
Potri.001G108400.2|PACid:27040347	3081	0	0	154.5	6.21	127.5	5.47	107.64	4.23	92	3.35	94	3.38
Potri.001G108400.3|PACid:27040348	2787	0	0	0	0	0	0	36.72	1.61	0	0	0	0
Potri.001G108500.1|PACid:27048504	1518	12	1.05	20	1.74	36	3.35	16	1.36	11	0.86	16	1.24
Potri.001G108600.1|PACid:27040374	1131	7	0.86	1	0.12	0	0	8	0.96	7	0.77	21	2.29
Potri.001G108700.1|PACid:27041721	969	55	8.14	49	7.22	51	8.03	33	4.77	29.01	3.84	34.54	4.53
Potri.001G108700.2|PACid:27041723	858	0	0	0	0	0	0	0	0	0	0	0	0
Potri.001G108700.3|PACid:27041722	939	0	0	0	0	0	0	0	0	0	0	2.46	0.33
Potri.001G108800.1|PACid:27040622	1434	227	21.21	349	32.41	265	26.28	111	10.09	85	7.12	84	6.96
Potri.001G108900.1|PACid:27048037	261	0	0	0	0	0	0	0	0	0	0	0	0
Potri.001G109000.1|PACid:27041500	2130	20	1.2	15	0.9	9	0.57	6	0.35	9	0.49	7	0.37
Potri.001G109100.1|PACid:27047147	1434	0	0	0	0	0	0	0	0	0	0	1	0.08
[truncated: 71,014 more rows]
