# Supplementary material for: Transcriptome Analysis of Poplar Under Salt Stress and Over-Expression of Transcription Factor NAC57 Gene Confers Salt Tolerance in Transgenic Arabidopsis
Source: Front Plant Sci. 2018 Sep 4;9:1121. doi: 10.3389/fpls.2018.01121 (PMC6131821; doi:10.3389/fpls.2018.01121)
Supplement: DATA SHEET S2 — The information of 2198 DEGs and 435 salt-responsive DEGs including 276 up-regulated genes and 159 down-regulated genes. [file Data_Sheet_2.xlsx]

## Sheet: 2198 DEGs
GeneID	fold change(FC)	pvalue(FDR)	corrected pvalue(FDR)	DEG/nonDEG
Potri.005G179200.2|PACid:27031893	-11.8338	9.82307e-52	4.02e-48	DEG
Potri.013G074400.2|PACid:26995746	-11.6103	1.2977e-52	6.07e-49	DEG
Potri.001G369000.1|PACid:27045446	-10.1304	6.09565e-10	4.01e-08	DEG
Potri.004G214700.1|PACid:26991869	-9.95606	7.27548e-06	0.000190796	DEG
Potri.003G148000.1|PACid:26999830	-9.90341	8.92493e-16	1.7e-13	DEG
Potri.010G221900.1|PACid:26979479	-9.644	2.64509e-25	1.42e-22	DEG
Potri.001G023500.2|PACid:27043546	-9.48453	1.31697e-08	6.42e-07	DEG
Potri.017G030900.2|PACid:26983565	-9.24174	0.000870713	0.0119352	DEG
Potri.003G223400.3|PACid:26998861	-9.08131	1.12177e-11	1.11e-09	DEG
Potri.001G351800.3|PACid:27048322	-9.07721	5.21387e-05	0.00107943	DEG
Potri.010G223000.4|PACid:26982060	-8.9204	8.60818e-05	0.00165582	DEG
Potri.010G174800.1|PACid:26981773	-8.84642	6.06832e-07	2.11e-05	DEG
Potri.010G172500.2|PACid:26978860	-8.80046	3.80423e-06	0.000108727	DEG
Potri.001G034300.5|PACid:27044416	-8.74938	8.35135e-07	2.8e-05	DEG
Potri.007G074800.2|PACid:27016825	-8.72224	3.33805e-06	9.69e-05	DEG
Potri.003G171000.4|PACid:26998844	-8.71856	0.0017789	0.0215929	DEG
Potri.003G100600.2|PACid:26998369	-8.6944	0.00177057	0.0215317	DEG
Potri.009G150300.4|PACid:26985790	-8.60212	0.00207229	0.0245405	DEG
Potri.014G141100.2|PACid:27033842	-8.49799	8.2309e-09	4.18e-07	DEG
Potri.004G156000.5|PACid:26989262	-8.48413	2.33564e-12	2.67e-10	DEG
Potri.001G399600.9|PACid:27044161	-8.47138	0.00224765	0.0263506	DEG
Potri.005G248500.3|PACid:27030502	-8.46315	0.000264119	0.0043316	DEG
Potri.010G001000.2|PACid:26982462	-8.44982	0.000205908	0.00350589	DEG
Potri.010G001000.4|PACid:26982463	-8.44982	0.000205867	0.00350589	DEG
Potri.005G237300.5|PACid:27031023	-8.41591	2.77449e-11	2.48e-09	DEG
Potri.014G180100.2|PACid:27033787	-8.41549	0.00036096	0.0056457	DEG
Potri.014G008800.1|PACid:27033835	-8.35867	7.14303e-11	5.85e-09	DEG
Potri.013G154700.2|PACid:26995727	-8.29012	2.05168e-09	1.21e-07	DEG
Potri.017G016200.2|PACid:26983336	-8.26158	0.000267965	0.00438589	DEG
Potri.014G109500.4|PACid:27034029	-8.24533	2.64587e-08	1.22e-06	DEG
Potri.009G058900.1|PACid:26986244	-8.21261	4.57715e-14	7.07e-12	DEG
Potri.005G205300.2|PACid:27028096	-8.2098	0.00303201	0.033593	DEG
Potri.016G130500.3|PACid:27013740	-8.20712	1.0384e-10	8.12e-09	DEG
Potri.006G215200.2|PACid:27007653	-8.16922	7.0914e-06	0.000186791	DEG
Potri.006G229300.10|PACid:27003801	-8.12114	1.5299e-05	0.000368746	DEG
Potri.010G135100.1|PACid:26979196	-8.09739	9.18789e-06	0.000235759	DEG
Potri.004G163200.3|PACid:26989872	-8.09442	6.97387e-06	0.000184323	DEG
Potri.004G163200.1|PACid:26989870	-8.09442	6.9737e-06	0.000184323	DEG
Potri.004G163200.4|PACid:26989871	-8.09442	6.97182e-06	0.000184323	DEG
Potri.017G043100.4|PACid:26985553	-8.02558	0.003888	0.0410372	DEG
Potri.001G122800.3|PACid:27042184	-8.00496	1.22584e-05	0.000304356	DEG
Potri.001G122800.2|PACid:27042183	-8.00496	1.22606e-05	0.000304356	DEG
Potri.002G097700.4|PACid:27022500	-7.9945	0.00048251	0.00723269	DEG
Potri.014G112400.7|PACid:27032377	-7.96725	0.000714035	0.010085	DEG
Potri.001G118900.3|PACid:27044166	-7.94713	1.50841e-05	0.000364236	DEG
Potri.009G085100.1|PACid:26988828	-7.93411	0.000610368	0.00885156	DEG
Potri.001G172400.5|PACid:27048384	-7.89061	7.46239e-05	0.00146884	DEG
Potri.001G434000.2|PACid:27043207	-7.88469	0.000805647	0.011185	DEG
Potri.012G126000.1|PACid:27050832	-7.84757	0.00105679	0.0140594	DEG
Potri.001G044300.2|PACid:27046941	-7.8405	1.92803e-05	0.000455	DEG
Potri.004G129900.3|PACid:26989529	-7.81693	1.10522e-05	0.000276558	DEG
Potri.004G006000.2|PACid:26989153	-7.81002	0.00113936	0.0149936	DEG
Potri.010G145000.3|PACid:26982096	-7.79605	4.17267e-05	0.000887556	DEG
Potri.010G145000.6|PACid:26982097	-7.79605	4.17088e-05	0.000887464	DEG
Potri.009G151400.9|PACid:26985840	-7.79316	3.74233e-05	0.000805431	DEG
Potri.013G051400.4|PACid:26994215	-7.76936	0.00126191	0.0163082	DEG
Potri.014G191100.5|PACid:27035064	-7.71226	0.000997646	0.0133949	DEG
Potri.002G040700.1|PACid:27024648	-7.70436	1.84111e-49	6.03e-46	DEG
Potri.003G034900.2|PACid:26999107	-7.6804	3.07881e-05	0.000679589	DEG
Potri.003G131200.2|PACid:26999762	-7.65392	0.00187125	0.0225469	DEG
Potri.004G155400.3|PACid:26991240	-7.63115	1.36361e-07	5.44e-06	DEG
Potri.008G091200.6|PACid:27037798	-7.63102	8.74854e-05	0.0016774	DEG
Potri.013G004700.2|PACid:26993746	-7.60562	0.00117972	0.0154471	DEG
Potri.014G145300.5|PACid:27033816	-7.58947	2.57812e-07	9.66e-06	DEG
Potri.017G103500.2|PACid:26983210	-7.58535	0.00188488	0.0226902	DEG
Potri.016G032000.1|PACid:27012325	-7.58284	9.39737e-05	0.00178199	DEG
Potri.010G001700.1|PACid:26981378	-7.55284	0.00138314	0.0175804	DEG
Potri.015G010600.8|PACid:27017213	-7.54078	0.00135273	0.0172632	DEG
Potri.005G179200.6|PACid:27031896	-7.51318	8.14759e-05	0.00158114	DEG
Potri.001G011700.6|PACid:27046935	-7.51254	3.192e-08	1.44e-06	DEG
Potri.012G143600.1|PACid:27050291	-7.46072	0.00136881	0.0174489	DEG
Potri.008G147400.2|PACid:27037858	-7.45305	7.84162e-05	0.0015322	DEG
Potri.008G131900.2|PACid:27039890	-7.43113	0.00192171	0.0230616	DEG
Potri.017G091600.2|PACid:26983987	-7.42404	1.09724e-07	4.49e-06	DEG
Potri.003G185600.4|PACid:26999838	-7.40617	0.000478597	0.00718059	DEG
Potri.010G130800.3|PACid:26981027	-7.40456	0.00182271	0.0220471	DEG
Potri.011G112700.2|PACid:27001180	-7.39846	1.95822e-07	7.52e-06	DEG
Potri.004G156000.4|PACid:26989265	-7.38785	8.69702e-05	0.00167045	DEG
Potri.004G084900.1|PACid:26991589	-7.36692	0.00188581	0.0226972	DEG
Potri.007G019500.12|PACid:27014639	-7.3483	0.00197133	0.0235321	DEG
Potri.011G016400.1|PACid:27001586	-7.34451	9.17884e-05	0.00175068	DEG
Potri.016G138500.2|PACid:27014035	-7.34377	0.000229493	0.00385735	DEG
Potri.002G215800.2|PACid:27023276	-7.30985	1.57866e-05	0.000379521	DEG
Potri.007G015700.1|PACid:27015697	-7.25456	8.57466e-06	0.00022157	DEG
Potri.010G210000.4|PACid:26981652	-7.24683	0.000142223	0.00254522	DEG
Potri.006G229300.5|PACid:27003800	-7.22791	0.000125073	0.00227054	DEG
Potri.004G091100.3|PACid:26989169	-7.22019	0.00258547	0.0296066	DEG
Potri.006G039400.2|PACid:27005272	-7.20587	0.00238687	0.0276758	DEG
Potri.007G048900.2|PACid:27015219	-7.19525	0.00221186	0.0259868	DEG
Potri.004G029100.2|PACid:26991718	-7.1632	0.000182608	0.00316174	DEG
Potri.003G144500.2|PACid:26999964	-7.16181	0.000287513	0.00466275	DEG
Potri.013G025900.1|PACid:26994494	-7.15727	8.18711e-07	2.75e-05	DEG
Potri.016G054600.2|PACid:27012915	-7.11046	0.000168602	0.00295279	DEG
Potri.014G072300.3|PACid:27033747	-7.06106	0.000343247	0.00541779	DEG
Potri.001G118000.3|PACid:27044043	-7.04428	0.000303039	0.00487235	DEG
Potri.001G211300.4|PACid:27045125	-7.04314	0.00352188	0.0378719	DEG
Potri.006G123300.4|PACid:27006581	-7.03968	0.000260469	0.00427603	DEG
Potri.006G123300.2|PACid:27006582	-7.03968	0.00026047	0.00427603	DEG
Potri.002G024000.1|PACid:27023193	-7.01444	4.63783e-06	0.000129391	DEG
Potri.001G111500.7|PACid:27044289	-6.99495	0.00344316	0.037211	DEG
Potri.002G229900.2|PACid:27020563	-6.96898	0.000281759	0.0045819	DEG
Potri.003G022900.1|PACid:26999403	-6.963	7.4579e-06	0.000194878	DEG
Potri.017G076800.4|PACid:26983909	-6.95068	0.000323504	0.00514708	DEG
Potri.001G044300.5|PACid:27046943	-6.94915	8.45945e-05	0.00163537	DEG
Potri.002G104600.1|PACid:27022652	-6.94596	2.72851e-16	5.5e-14	DEG
Potri.007G003500.3|PACid:27016000	-6.9379	0.00372397	0.0396572	DEG
Potri.002G006300.4|PACid:27022337	-6.92995	0.000347656	0.0054637	DEG
Potri.001G410500.2|PACid:27047277	-6.9065	0.00472271	0.0478366	DEG
Potri.007G080600.2|PACid:27015163	-6.90542	0.00382352	0.0405067	DEG
Potri.001G275200.3|PACid:27043062	-6.8993	0.000401941	0.00621108	DEG
Potri.012G016100.1|PACid:27048963	-6.89816	0.00418644	0.0435075	DEG
Potri.001G186600.2|PACid:27046173	-6.87676	0.00431086	0.0445322	DEG
Potri.001G089800.4|PACid:27046862	-6.84971	1.39409e-05	0.000339636	DEG
Potri.014G095300.5|PACid:27032227	-6.8476	0.0047119	0.0477631	DEG
Potri.006G260100.3|PACid:27005572	-6.83635	0.000487982	0.00730969	DEG
Potri.012G015400.3|PACid:27049372	-6.80291	0.00269878	0.0306471	DEG
Potri.010G096100.1|PACid:26982627	-6.78193	3.03822e-05	0.000672214	DEG
Potri.001G257000.3|PACid:27048248	-6.73962	0.00494296	0.0495696	DEG
Potri.015G090700.3|PACid:27017564	-6.73871	0.000526315	0.00776149	DEG
Potri.015G068100.2|PACid:27019294	-6.71012	0.000895542	0.0122168	DEG
Potri.006G141900.2|PACid:27006706	-6.7085	0.00104686	0.0139472	DEG
Potri.015G013100.2|PACid:27018138	-6.68512	1.94897e-05	0.000459446	DEG
Potri.002G224600.3|PACid:27020148	-6.68165	2.84091e-05	0.00063564	DEG
Potri.002G224600.2|PACid:27020147	-6.68165	2.83995e-05	0.00063564	DEG
Potri.002G167300.1|PACid:27024093	-6.67617	0.000652719	0.00935197	DEG
Potri.009G034700.4|PACid:26987384	-6.66744	0.000628377	0.00907596	DEG
Potri.010G152000.2|PACid:26983112	-6.66254	1.16808e-15	2.19e-13	DEG
Potri.002G042600.3|PACid:27024248	-6.66096	0.000694662	0.00986236	DEG
Potri.007G080600.5|PACid:27015167	-6.65647	0.000766671	0.0107244	DEG
Potri.009G037000.4|PACid:26987440	-6.62424	0.0012591	0.0162849	DEG
Potri.004G030800.1|PACid:26989645	-6.61532	0.000131234	0.00236926	DEG
Potri.016G065300.2|PACid:27012689	-6.59979	0.000967747	0.0130658	DEG
Potri.003G168700.1|PACid:26997617	-6.54767	5.30695e-05	0.00109679	DEG
Potri.002G183900.2|PACid:27021735	-6.51	0.0012685	0.016387	DEG
Potri.013G128300.6|PACid:26995154	-6.49184	0.00133224	0.0170625	DEG
Potri.002G260000.1|PACid:27023684	-6.48923	1.24245e-12	1.49e-10	DEG
Potri.005G033200.1|PACid:27029446	-6.4349	0.00139725	0.017715	DEG
Potri.001G225000.2|PACid:27045662	-6.42075	0.000134621	0.00242307	DEG
Potri.008G150100.4|PACid:27035805	-6.41975	0.00179322	0.0217345	DEG
Potri.001G462400.1|PACid:27043011	-6.41953	1.60486e-07	6.31e-06	DEG
Potri.014G196600.1|PACid:27033061	-6.38631	0.00126055	0.0162953	DEG
Potri.003G133800.2|PACid:26996616	-6.38242	0.00140895	0.0178346	DEG
Potri.007G052500.7|PACid:27017008	-6.38021	0.00151698	0.0189833	DEG
Potri.011G081000.1|PACid:27002233	-6.36268	6.06242e-05	0.00122889	DEG
Potri.008G029700.1|PACid:27037414	-6.35871	7.61603e-07	2.58e-05	DEG
Potri.008G029700.2|PACid:27037413	-6.35871	7.60894e-07	2.58e-05	DEG
Potri.008G029700.3|PACid:27037415	-6.35871	7.5989e-07	2.57e-05	DEG
Potri.004G113500.3|PACid:26990813	-6.33342	0.00421975	0.0437773	DEG
Potri.002G083200.3|PACid:27024272	-6.33253	0.00228648	0.0267055	DEG
Potri.008G092100.2|PACid:27036417	-6.30171	0.0015651	0.0194602	DEG
Potri.004G162400.10|PACid:26992916	-6.27994	0.00160486	0.0198405	DEG
Potri.010G229000.2|PACid:26980070	-6.27603	2.36863e-10	1.71e-08	DEG
Potri.008G041000.3|PACid:27036377	-6.25843	0.00222367	0.0261115	DEG
Potri.005G192700.1|PACid:27028344	-6.25243	0.000125945	0.00228511	DEG
Potri.001G394400.2|PACid:27041867	-6.2451	0.00189052	0.0227456	DEG
Potri.012G084800.3|PACid:27050823	-6.23976	0.00227321	0.0265834	DEG
Potri.006G129000.3|PACid:27005758	-6.23869	0.000193124	0.00331319	DEG
Potri.016G091700.4|PACid:27012924	-6.22887	0.00248258	0.0285883	DEG
Potri.013G144300.3|PACid:26993863	-6.22248	0.000211431	0.00358688	DEG
Potri.006G090700.2|PACid:27003889	-6.2209	0.00415668	0.0432875	DEG
Potri.017G128400.1|PACid:26984477	-6.21413	1.90896e-09	1.13e-07	DEG
Potri.009G020500.2|PACid:26986283	-6.21248	0.00199534	0.0237798	DEG
Potri.005G017100.4|PACid:27027431	-6.20618	0.00268535	0.0305264	DEG
Potri.001G462500.1|PACid:27045728	-6.19845	0.000182342	0.00315882	DEG
Potri.002G051400.2|PACid:27024492	-6.1687	1.31435e-05	0.000323332	DEG
Potri.015G010800.1|PACid:27017256	-6.15004	0.00236481	0.027451	DEG
Potri.001G273000.2|PACid:27042263	-6.14404	0.00241944	0.0280039	DEG
Potri.008G099900.1|PACid:27036132	-6.13856	0.00296698	0.0330509	DEG
Potri.010G078600.8|PACid:26982017	-6.13341	0.00227323	0.0265834	DEG
Potri.010G078600.6|PACid:26982015	-6.13341	0.00227324	0.0265834	DEG
Potri.010G078600.7|PACid:26982016	-6.13341	0.00227355	0.0265834	DEG
Potri.015G074600.1|PACid:27017223	-6.09851	0.000332452	0.00526644	DEG
Potri.015G074600.5|PACid:27017222	-6.09851	0.000332299	0.00526644	DEG
Potri.015G137800.2|PACid:27017767	-6.08843	2.11495e-05	0.000494481	DEG
Potri.001G407100.2|PACid:27043871	-6.05213	0.00285132	0.0319968	DEG
Potri.013G093400.2|PACid:26993629	-6.04996	0.00252686	0.0290369	DEG
Potri.009G164000.1|PACid:26986349	-6.03519	2.36907e-10	1.71e-08	DEG
Potri.001G169600.2|PACid:27047811	-6.01332	0.00474619	0.0480151	DEG
Potri.008G071500.1|PACid:27037407	-5.99866	2.23875e-07	8.51e-06	DEG
Potri.009G031800.1|PACid:26987987	-5.99211	0.000716396	0.010114	DEG
Potri.009G032300.2|PACid:26987278	-5.98338	0.000453679	0.00687442	DEG
Potri.010G220100.5|PACid:26982684	-5.9712	0.0039081	0.0411897	DEG
Potri.017G050900.3|PACid:26983847	-5.9245	0.00432806	0.0446605	DEG
Potri.005G027700.1|PACid:27031926	-5.89054	0.00403776	0.0423248	DEG
Potri.004G215400.2|PACid:26990068	-5.87586	0.00384125	0.0405961	DEG
Potri.010G051800.1|PACid:26980803	-5.85646	0.000922678	0.0125556	DEG
Potri.013G022600.1|PACid:26994245	-5.85643	0.00409932	0.0428058	DEG
Potri.001G087500.2|PACid:27042357	-5.84869	0.00328124	0.0358457	DEG
Potri.005G112000.1|PACid:27030482	-5.84431	0.00102477	0.0137029	DEG
Potri.009G148100.1|PACid:26985966	-5.84083	5.17566e-08	2.24e-06	DEG
Potri.014G059800.1|PACid:27033584	-5.8216	8.80988e-13	1.1e-10	DEG
Potri.010G180400.2|PACid:26982894	-5.79391	0.00491828	0.0493498	DEG
Potri.007G087100.1|PACid:27016479	-5.78185	0.000481158	0.00721572	DEG
Potri.005G176300.4|PACid:27030716	-5.77628	0.00479593	0.0484201	DEG
Potri.001G462200.1|PACid:27047254	-5.75676	2.49941e-06	7.47e-05	DEG
Potri.001G102900.7|PACid:27045547	-5.74724	6.2973e-07	2.18e-05	DEG
Potri.001G253900.2|PACid:27045940	-5.72238	0.00338579	0.0367375	DEG
Potri.009G116600.1|PACid:26988219	-5.66918	7.76767e-15	1.33e-12	DEG
Potri.003G076900.2|PACid:26996380	-5.56889	8.46076e-09	4.28e-07	DEG
Potri.010G155400.4|PACid:26982251	-5.56155	0.0044135	0.0453708	DEG
Potri.006G125500.3|PACid:27003642	-5.55969	0.00376089	0.0399854	DEG
Potri.010G137100.1|PACid:26981888	-5.50076	0.00199213	0.0237501	DEG
Potri.014G126900.1|PACid:27032624	-5.45927	1.82156e-18	4.97e-16	DEG
Potri.002G189300.1|PACid:27021407	-5.45555	3.14294e-12	3.52e-10	DEG
Potri.013G099500.1|PACid:26995097	-5.44718	6.35289e-08	2.71e-06	DEG
Potri.001G329500.2|PACid:27046456	-5.44088	0.00156519	0.0194602	DEG
Potri.001G176100.1|PACid:27047081	-5.43544	5.752e-34	6.39e-31	DEG
Potri.001G122600.1|PACid:27041133	-5.4031	4.49432e-07	1.6e-05	DEG
Potri.010G086000.1|PACid:26981386	-5.39755	0.00431355	0.0445529	DEG
Potri.014G066300.1|PACid:27034523	-5.34406	0.000246231	0.00408836	DEG
Potri.001G041700.1|PACid:27047033	-5.32914	1.1583e-31	1.15e-28	DEG
Potri.005G257000.2|PACid:27027999	-5.26634	0.000334682	0.00529536	DEG
Potri.004G010100.1|PACid:26992617	-5.25666	5.2795e-08	2.29e-06	DEG
Potri.006G044400.1|PACid:27005663	-5.19699	0.00101748	0.0136138	DEG
Potri.017G083300.1|PACid:26983918	-5.17309	4.19037e-07	1.5e-05	DEG
Potri.017G083300.2|PACid:26983917	-5.17309	4.18871e-07	1.5e-05	DEG
Potri.006G065500.1|PACid:27006903	-5.1688	1.67579e-12	1.96e-10	DEG
Potri.011G112700.3|PACid:27001181	-5.16185	0.0036331	0.0388333	DEG
Potri.013G017900.1|PACid:26995886	-5.12227	0.000862207	0.0118432	DEG
Potri.006G205500.1|PACid:27005516	-5.11509	4.62503e-10	3.11e-08	DEG
Potri.016G131500.1|PACid:27013534	-5.10057	0.00461334	0.0469028	DEG
Potri.009G126300.1|PACid:26988838	-5.10034	0.000124808	0.00226762	DEG
Potri.014G165100.1|PACid:27032325	-5.07703	5.89708e-11	4.94e-09	DEG
Potri.009G050700.4|PACid:26988292	-5.05929	3.77138e-07	1.37e-05	DEG
Potri.009G050700.3|PACid:26988290	-5.05928	3.77539e-07	1.37e-05	DEG
Potri.009G050700.2|PACid:26988291	-5.05928	3.77865e-07	1.37e-05	DEG
Potri.014G094800.1|PACid:27035171	-5.02278	0.000194632	0.00333556	DEG
Potri.016G015500.1|PACid:27013587	-4.96839	7.38398e-33	7.8e-30	DEG
Potri.001G254100.2|PACid:27041382	-4.92764	3.50805e-11	3.06e-09	DEG
Potri.004G164400.1|PACid:26991342	-4.92696	0.00176261	0.0214546	DEG
Potri.016G011200.4|PACid:27012496	-4.92646	0.00156156	0.0194547	DEG
Potri.004G016400.1|PACid:26990069	-4.91331	0.000537235	0.00789411	DEG
Potri.010G221900.2|PACid:26979480	-4.88332	4.8274e-16	9.53e-14	DEG
Potri.002G175200.1|PACid:27023614	-4.86621	3.04975e-35	3.57e-32	DEG
Potri.010G221900.5|PACid:26979484	-4.85772	0.00137285	0.0174869	DEG
Potri.013G024200.4|PACid:26995295	-4.84354	0.00224953	0.0263679	DEG
Potri.013G024200.3|PACid:26995294	-4.84354	0.00225005	0.0263693	DEG
Potri.011G148600.1|PACid:27001475	-4.80101	2.82896e-06	8.34e-05	DEG
Potri.003G093200.1|PACid:26998444	-4.79259	3.98016e-06	0.000113359	DEG
Potri.001G083600.1|PACid:27043497	-4.7847	6.46531e-23	2.94e-20	DEG
Potri.016G114300.1|PACid:27013956	-4.7605	2.64543e-08	1.22e-06	DEG
Potri.017G096300.1|PACid:26983261	-4.75315	1.73893e-06	5.39e-05	DEG
Potri.017G095700.1|PACid:26985373	-4.75315	1.73982e-06	5.39e-05	DEG
Potri.016G064500.3|PACid:27013300	-4.74993	0.000274165	0.00447508	DEG
Potri.001G056700.1|PACid:27042503	-4.73313	5.9893e-06	0.000161526	DEG
Potri.005G173500.1|PACid:27029324	-4.70726	1.03839e-06	3.4e-05	DEG
Potri.008G149600.1|PACid:27036316	-4.69369	4.25796e-07	1.52e-05	DEG
Potri.005G005500.1|PACid:27028997	-4.68531	0.000374473	0.00583478	DEG
Potri.004G168600.7|PACid:26992985	-4.6838	0.000516078	0.00764838	DEG
Potri.001G348900.5|PACid:27042624	-4.67357	0.00383237	0.0405611	DEG
Potri.012G070000.2|PACid:27051137	-4.66254	9.48131e-05	0.00179376	DEG
Potri.007G023800.2|PACid:27015564	-4.65976	3.31836e-07	1.21e-05	DEG
Potri.007G023800.1|PACid:27015563	-4.65976	3.31983e-07	1.21e-05	DEG
Potri.012G031400.3|PACid:27050901	-4.62652	1.78228e-09	1.06e-07	DEG
Potri.015G120400.3|PACid:27017982	-4.62094	1.77856e-07	6.92e-06	DEG
Potri.002G009300.3|PACid:27021144	-4.61717	2.7491e-06	8.12e-05	DEG
Potri.001G347300.2|PACid:27046617	-4.61135	8.6413e-10	5.5e-08	DEG
Potri.005G037800.1|PACid:27028674	-4.60346	0.00135894	0.0173366	DEG
Potri.016G129600.1|PACid:27011758	-4.60198	0.000263848	0.00432824	DEG
Potri.015G084500.1|PACid:27018869	-4.58969	6.03776e-10	3.97e-08	DEG
Potri.014G146700.1|PACid:27035258	-4.57605	0.000117043	0.00214497	DEG
Potri.014G069500.1|PACid:27032503	-4.57539	0.00138735	0.0176099	DEG
Potri.003G189100.1|PACid:26999098	-4.56775	2.71566e-20	9.47e-18	DEG
Potri.008G214900.2|PACid:27039656	-4.55985	0.00364691	0.0389441	DEG
Potri.006G149900.1|PACid:27007756	-4.55081	2.88697e-10	2.06e-08	DEG
Potri.008G041000.2|PACid:27036376	-4.52287	2.21006e-05	0.000511969	DEG
Potri.013G001000.1|PACid:26995644	-4.51431	1.90857e-13	2.66e-11	DEG
Potri.008G000300.1|PACid:27036047	-4.48312	1.30601e-07	5.24e-06	DEG
Potri.014G106400.8|PACid:27034205	-4.46939	0.00135292	0.0172632	DEG
Potri.004G065400.1|PACid:26991852	-4.46743	3.00632e-11	2.66e-09	DEG
Potri.008G017100.1|PACid:27036150	-4.46096	3.40897e-17	8.12e-15	DEG
Potri.003G067600.1|PACid:26997493	-4.45969	5.50741e-18	1.44e-15	DEG
Potri.008G182200.1|PACid:27036524	-4.44498	4.81804e-14	7.36e-12	DEG
Potri.015G128400.1|PACid:27018668	-4.44313	6.31671e-13	8.1e-11	DEG
Potri.006G229300.4|PACid:27003799	-4.43326	6.87563e-05	0.00137084	DEG
Potri.005G246700.2|PACid:27031522	-4.41497	1.28397e-16	2.78e-14	DEG
Potri.001G332300.2|PACid:27043864	-4.41066	0.00156263	0.0194547	DEG
Potri.016G002300.1|PACid:27011715	-4.3593	1.03513e-14	1.74e-12	DEG
Potri.009G126000.1|PACid:26988296	-4.35083	6.71578e-16	1.3e-13	DEG
Potri.003G046600.4|PACid:26997108	-4.34291	5.98348e-05	0.0012159	DEG
Potri.013G120600.1|PACid:26993390	-4.32253	1.71249e-09	1.02e-07	DEG
Potri.017G098600.1|PACid:26983372	-4.31818	0.00311959	0.0343485	DEG
Potri.003G065300.1|PACid:26999003	-4.30978	9.58261e-11	7.58e-09	DEG
Potri.017G085300.2|PACid:26984441	-4.30586	0.000127085	0.00230388	DEG
Potri.017G085300.3|PACid:26984440	-4.30586	0.000126971	0.00230245	DEG
Potri.001G010900.1|PACid:27041198	-4.29941	0.000339535	0.00536567	DEG
Potri.014G134300.1|PACid:27035289	-4.29659	2.19655e-29	1.69e-26	DEG
Potri.006G055400.3|PACid:27003846	-4.29445	1.22675e-05	0.000304412	DEG
Potri.013G154700.1|PACid:26995726	-4.28744	5.89899e-22	2.48e-19	DEG
Potri.007G015200.5|PACid:27014881	-4.25835	0.000989738	0.0133032	DEG
Potri.006G274600.1|PACid:27007302	-4.25799	9.88272e-05	0.0018563	DEG
Potri.002G210200.1|PACid:27021058	-4.20515	0.00179546	0.0217576	DEG
Potri.016G123300.1|PACid:27013455	-4.19806	0.00144607	0.0182107	DEG
Potri.006G186100.1|PACid:27006152	-4.19732	0.0024011	0.0278063	DEG
Potri.002G249900.1|PACid:27021568	-4.16059	2.71698e-07	1.01e-05	DEG
Potri.003G175700.1|PACid:26999752	-4.15321	1.57522e-06	4.93e-05	DEG
Potri.005G040000.1|PACid:27031202	-4.15122	0.000461263	0.00696839	DEG
Potri.001G155700.1|PACid:27043530	-4.13782	5.10941e-07	1.8e-05	DEG
Potri.017G077700.1|PACid:26984588	-4.13138	0.000430425	0.00657834	DEG
Potri.006G027300.4|PACid:27005543	-4.12891	5.40959e-07	1.9e-05	DEG
Potri.011G125100.1|PACid:27000664	-4.12147	2.60227e-07	9.75e-06	DEG
Potri.002G068300.1|PACid:27021615	-4.11781	1.73626e-16	3.68e-14	DEG
Potri.015G126900.1|PACid:27017502	-4.10444	3.88233e-10	2.68e-08	DEG
Potri.001G011700.1|PACid:27046929	-4.10183	2.22449e-11	2.04e-09	DEG
Potri.013G039000.2|PACid:26994014	-4.09016	0.000578761	0.00843619	DEG
Potri.013G144200.1|PACid:26994236	-4.083	2.4514e-07	9.25e-06	DEG
Potri.005G028200.1|PACid:27031608	-4.07856	3.58722e-05	0.000776381	DEG
Potri.004G063900.2|PACid:26989587	-4.06955	0.0035912	0.0385124	DEG
Potri.013G052900.1|PACid:26994989	-4.06394	1.68955e-05	0.000403515	DEG
Potri.001G163400.1|PACid:27047777	-4.06376	0.000678669	0.0096669	DEG
Potri.001G156900.1|PACid:27040629	-4.05403	0.000443188	0.00673883	DEG
Potri.005G112600.1|PACid:27030537	-4.05083	1.98545e-11	1.84e-09	DEG
Potri.010G132300.1|PACid:26979745	-4.04355	3.73532e-22	1.63e-19	DEG
Potri.006G070000.1|PACid:27007062	-4.04148	6.68756e-05	0.00133823	DEG
Potri.004G102600.1|PACid:26992358	-4.03686	0.00105872	0.0140794	DEG
Potri.001G153100.1|PACid:27046937	-4.02299	3.41521e-06	9.89e-05	DEG
Potri.006G186000.1|PACid:27004173	-4.01905	0.000395291	0.00611698	DEG
Potri.003G134100.1|PACid:26999432	-4.01638	4.22711e-23	1.96e-20	DEG
Potri.004G191800.1|PACid:26992817	-4.01517	0.00067193	0.0095874	DEG
Potri.009G154100.1|PACid:26987471	-4.01239	8.32454e-14	1.22e-11	DEG
Potri.001G348900.9|PACid:27042620	-4.01116	0.000518671	0.00768019	DEG
Potri.004G054900.1|PACid:26990494	-4.01092	7.72347e-05	0.0015159	DEG
Potri.003G030900.2|PACid:26996774	-4.01049	0.000843458	0.0116175	DEG
Potri.006G142600.1|PACid:27008735	-4.00403	1.376e-16	2.97e-14	DEG
Potri.002G219700.2|PACid:27021065	-3.9994	7.19949e-09	3.71e-07	DEG
Potri.006G154500.1|PACid:27005400	-3.99794	2.27717e-07	8.65e-06	DEG
Potri.010G090500.1|PACid:26980049	-3.99452	2.5439e-19	7.68e-17	DEG
Potri.009G010800.1|PACid:26988697	-3.99231	8.38505e-10	5.37e-08	DEG
Potri.013G103800.2|PACid:26994835	-3.98688	1.03786e-05	0.000261729	DEG
Potri.013G103800.1|PACid:26994836	-3.98688	1.03797e-05	0.000261729	DEG
Potri.001G162700.1|PACid:27043165	-3.98606	2.03145e-05	0.000477001	DEG
Potri.014G132000.1|PACid:27033779	-3.98525	0.00289959	0.0324274	DEG
Potri.014G132000.2|PACid:27033778	-3.98525	0.0029016	0.0324388	DEG
Potri.001G275500.1|PACid:27041517	-3.98346	1.53443e-27	1.02e-24	DEG
Potri.002G016000.2|PACid:27022001	-3.96136	0.000834157	0.0115184	DEG
Potri.010G163100.1|PACid:26982607	-3.96025	0.00194125	0.0232492	DEG
Potri.014G074900.2|PACid:27032731	-3.94876	0.00233313	0.0271681	DEG
Potri.001G083300.2|PACid:27042952	-3.94102	0.000385901	0.00598298	DEG
Potri.002G256300.1|PACid:27020570	-3.94047	0.000599952	0.00871406	DEG
Potri.007G023600.1|PACid:27015496	-3.93604	2.27593e-16	4.74e-14	DEG
Potri.010G078600.3|PACid:26982012	-3.93343	8.77156e-11	6.99e-09	DEG
Potri.010G152000.1|PACid:26983111	-3.931	0.000238328	0.0039844	DEG
Potri.004G168600.3|PACid:26992981	-3.92218	0.000182041	0.0031561	DEG
Potri.014G022900.1|PACid:27033429	-3.91332	5.37773e-23	2.48e-20	DEG
Potri.005G239200.4|PACid:27027850	-3.89874	0.000405157	0.0062534	DEG
Potri.013G141900.1|PACid:26993751	-3.8846	4.2226e-05	0.000897593	DEG
Potri.017G008300.1|PACid:26985260	-3.87582	9.62256e-18	2.46e-15	DEG
Potri.008G165600.1|PACid:27038428	-3.87298	1.45231e-27	9.71e-25	DEG
Potri.009G045400.2|PACid:26987317	-3.87057	0.00150425	0.0188528	DEG
Potri.001G374200.1|PACid:27040205	-3.86832	0.000816595	0.0113117	DEG
Potri.001G374200.2|PACid:27040206	-3.86832	0.000815818	0.0113033	DEG
Potri.013G027100.1|PACid:26994950	-3.86272	1.8745e-07	7.22e-06	DEG
Potri.004G162200.1|PACid:26991468	-3.85149	0.00392597	0.0413448	DEG
Potri.008G190000.1|PACid:27038248	-3.84614	7.70624e-19	2.22e-16	DEG
Potri.015G077300.9|PACid:27017662	-3.84429	0.00122573	0.0159267	DEG
Potri.006G135100.3|PACid:27007624	-3.83667	0.00265336	0.0302362	DEG
Potri.001G255500.1|PACid:27041846	-3.81963	4.84858e-05	0.00101453	DEG
Potri.012G037000.1|PACid:27049155	-3.80978	0.00389113	0.0410636	DEG
Potri.010G002500.2|PACid:26978786	-3.80376	2.15953e-28	1.61e-25	DEG
Potri.006G245600.1|PACid:27004593	-3.79276	4.1869e-07	1.5e-05	DEG
Potri.006G249900.3|PACid:27006552	-3.78176	0.000675302	0.00962504	DEG
Potri.013G052500.1|PACid:26994476	-3.77902	0.00286302	0.0320844	DEG
Potri.002G085100.1|PACid:27019999	-3.77154	0.000244218	0.00406317	DEG
Potri.002G085100.2|PACid:27020000	-3.77154	0.000243964	0.00405997	DEG
Potri.010G223000.2|PACid:26982061	-3.77109	0.000718759	0.010136	DEG
Potri.005G075400.1|PACid:27030141	-3.76907	1.93172e-06	5.92e-05	DEG
Potri.004G061600.1|PACid:26989869	-3.764	9.60448e-05	0.00181392	DEG
Potri.015G128300.1|PACid:27019504	-3.7612	2.78348e-09	1.6e-07	DEG
Potri.001G052300.1|PACid:27041711	-3.75633	3.95813e-43	8.65e-40	DEG
Potri.001G326200.1|PACid:27042151	-3.75469	1.14058e-07	4.64e-06	DEG
Potri.001G326200.2|PACid:27042152	-3.75469	1.14039e-07	4.64e-06	DEG
Potri.016G084000.5|PACid:27014027	-3.74836	0.000157277	0.00278196	DEG
Potri.008G041000.1|PACid:27036375	-3.74678	6.62498e-11	5.5e-09	DEG
Potri.001G119300.1|PACid:27043439	-3.74431	6.12881e-06	0.000164476	DEG
Potri.010G200500.6|PACid:26978319	-3.73663	0.00484828	0.0488068	DEG
Potri.010G042000.1|PACid:26981523	-3.73628	1.11007e-39	2.14e-36	DEG
Potri.002G219700.1|PACid:27021063	-3.73565	0.00137954	0.0175516	DEG
Potri.001G201500.4|PACid:27047764	-3.73377	0.00129109	0.0166067	DEG
Potri.011G027700.1|PACid:27001284	-3.73054	0.000188997	0.00325431	DEG
Potri.005G239200.1|PACid:27027849	-3.72171	1.73912e-09	1.04e-07	DEG
Potri.002G070900.1|PACid:27022427	-3.71128	2.28888e-13	3.15e-11	DEG
Potri.006G183200.1|PACid:27007368	-3.70812	1.55156e-07	6.12e-06	DEG
Potri.017G076400.6|PACid:26983971	-3.70332	7.45379e-10	4.84e-08	DEG
Potri.017G030100.1|PACid:26985504	-3.69901	1.61344e-13	2.26e-11	DEG
Potri.001G281700.3|PACid:27047639	-3.69436	0.00146972	0.0184489	DEG
Potri.006G270700.5|PACid:27008132	-3.69205	0.00383955	0.040589	DEG
Potri.013G103700.1|PACid:26994637	-3.67787	0.00185305	0.0223605	DEG
Potri.014G122000.1|PACid:27035004	-3.66508	3.28528e-20	1.13e-17	DEG
Potri.001G275500.2|PACid:27041518	-3.66332	0.00177622	0.0215644	DEG
Potri.017G007800.2|PACid:26983531	-3.64805	1.19161e-09	7.37e-08	DEG
Potri.002G086900.1|PACid:27023775	-3.63967	1.27212e-05	0.000313533	DEG
Potri.009G081600.2|PACid:26987414	-3.63396	0.0044597	0.0457596	DEG
Potri.001G067300.4|PACid:27042093	-3.63313	0.00438832	0.0451597	DEG
Potri.009G141200.1|PACid:26987073	-3.62853	2.56684e-06	7.64e-05	DEG
Potri.012G006300.2|PACid:27050108	-3.62826	3.26937e-05	0.000716582	DEG
Potri.014G124700.1|PACid:27032593	-3.60526	1.00315e-08	5.01e-07	DEG
Potri.009G117300.1|PACid:26986943	-3.58983	6.87949e-08	2.92e-06	DEG
Potri.010G011400.1|PACid:26980365	-3.58946	0.000249883	0.00413851	DEG
Potri.001G138300.1|PACid:27046123	-3.58683	0.00181361	0.0219532	DEG
Potri.010G183900.1|PACid:26983116	-3.56769	8.01945e-09	4.08e-07	DEG
Potri.002G016000.1|PACid:27022000	-3.55585	1.05055e-12	1.29e-10	DEG
Potri.009G037000.1|PACid:26987435	-3.54655	5.73893e-07	2.01e-05	DEG
Potri.010G010600.1|PACid:26980513	-3.54002	0.00379267	0.0402449	DEG
Potri.006G064800.1|PACid:27007866	-3.53558	2.85792e-11	2.55e-09	DEG
Potri.005G073100.2|PACid:27031657	-3.53515	0.00305332	0.0337785	DEG
Potri.010G042100.1|PACid:26980470	-3.52087	0.000100923	0.0018908	DEG
Potri.012G035600.1|PACid:27050725	-3.51727	0.00384931	0.0406711	DEG
Potri.014G168100.1|PACid:27032049	-3.517	2.34184e-32	2.44e-29	DEG
Potri.001G348900.12|PACid:27042619	-3.5132	2.08304e-06	6.34e-05	DEG
Potri.005G237300.3|PACid:27031024	-3.50998	0.00417949	0.0434629	DEG
Potri.007G095200.3|PACid:27014392	-3.50912	0.000285795	0.00463603	DEG
Potri.003G119000.1|PACid:26998478	-3.49989	4.35982e-07	1.55e-05	DEG
Potri.004G032500.1|PACid:26991885	-3.499	1.83072e-07	7.07e-06	DEG
Potri.004G032500.2|PACid:26991884	-3.499	1.82931e-07	7.07e-06	DEG
Potri.004G032500.5|PACid:26991886	-3.499	1.82561e-07	7.07e-06	DEG
Potri.003G219700.1|PACid:26997733	-3.49877	2.0936e-21	8.12e-19	DEG
Potri.012G084800.4|PACid:27050824	-3.49737	0.00177562	0.0215611	DEG
Potri.008G189200.1|PACid:27036043	-3.49346	3.05099e-10	2.16e-08	DEG
Potri.008G137900.1|PACid:27039201	-3.49281	0.00356163	0.0382329	DEG
Potri.016G115800.4|PACid:27011852	-3.49159	0.00202715	0.0240669	DEG
Potri.010G132100.1|PACid:26979770	-3.48972	0.000434229	0.00663492	DEG
Potri.014G145800.1|PACid:27033312	-3.48734	0.000150162	0.00266979	DEG
Potri.012G080400.1|PACid:27048884	-3.48181	1.24542e-05	0.00030846	DEG
Potri.014G050400.1|PACid:27034588	-3.48094	6.91409e-08	2.93e-06	DEG
Potri.003G148900.1|PACid:27000132	-3.47959	0.000799904	0.0111204	DEG
Potri.002G130700.1|PACid:27024318	-3.47888	7.37579e-32	7.55e-29	DEG
Potri.015G093100.3|PACid:27017366	-3.47454	2.91458e-09	1.66e-07	DEG
Potri.015G093100.7|PACid:27017365	-3.47454	2.91236e-09	1.66e-07	DEG
Potri.015G054600.1|PACid:27017391	-3.47178	9.31325e-10	5.9e-08	DEG
Potri.001G281700.1|PACid:27047638	-3.45873	6.65142e-14	9.88e-12	DEG
Potri.001G176600.1|PACid:27044510	-3.45501	5.90959e-05	0.001202	DEG
Potri.004G150300.1|PACid:26989122	-3.45271	2.11981e-14	3.4e-12	DEG
Potri.011G165000.1|PACid:27003189	-3.43912	4.75636e-09	2.57e-07	DEG
Potri.006G232900.7|PACid:27004201	-3.43825	2.29136e-10	1.66e-08	DEG
Potri.001G120300.3|PACid:27044206	-3.42208	3.66396e-05	0.000791161	DEG
Potri.002G019800.7|PACid:27021556	-3.4182	0.000464636	0.00700965	DEG
Potri.011G079500.1|PACid:27001579	-3.41118	4.10485e-12	4.44e-10	DEG
Potri.004G168600.9|PACid:26992986	-3.40693	3.61137e-09	2.02e-07	DEG
Potri.006G097500.1|PACid:27006947	-3.40235	1.55529e-09	9.37e-08	DEG
Potri.007G104800.1|PACid:27014971	-3.40196	0.000164118	0.00289047	DEG
Potri.016G020800.1|PACid:27011672	-3.39575	0.00178842	0.0216884	DEG
Potri.006G135100.1|PACid:27007622	-3.39461	3.56471e-24	1.83e-21	DEG
Potri.001G414700.1|PACid:27045074	-3.38947	6.60172e-17	1.48e-14	DEG
Potri.006G258900.1|PACid:27007232	-3.3853	0.00281157	0.0316452	DEG
Potri.012G123600.1|PACid:27048982	-3.37511	1.70966e-17	4.18e-15	DEG
Potri.014G115000.1|PACid:27034107	-3.37063	0.000858672	0.0118022	DEG
Potri.017G098100.1|PACid:26984970	-3.35762	7.68792e-09	3.93e-07	DEG
Potri.004G151200.1|PACid:26990842	-3.35212	0.000121211	0.00220961	DEG
Potri.009G154600.1|PACid:26988445	-3.34974	7.78083e-12	8e-10	DEG
Potri.013G128700.1|PACid:26994930	-3.34883	1.10962e-10	8.64e-09	DEG
Potri.007G015500.1|PACid:27014764	-3.34437	1.06959e-25	5.94e-23	DEG
Potri.016G125400.1|PACid:27012817	-3.33895	1.0621e-07	4.36e-06	DEG
Potri.011G042600.1|PACid:27001092	-3.33885	0.0034823	0.0375288	DEG
Potri.015G040100.3|PACid:27017961	-3.33163	0.00042809	0.00654888	DEG
Potri.009G117300.2|PACid:26986944	-3.32819	6.31731e-13	8.1e-11	DEG
Potri.002G007100.1|PACid:27020432	-3.32649	7.24012e-31	6.78e-28	DEG
Potri.001G074700.1|PACid:27040389	-3.31825	3.1072e-16	6.21e-14	DEG
Potri.015G079000.1|PACid:27017880	-3.31106	1.24663e-13	1.78e-11	DEG
Potri.004G100000.2|PACid:26989254	-3.30353	1.11879e-07	4.57e-06	DEG
Potri.011G042300.1|PACid:27001578	-3.29872	7.1651e-09	3.7e-07	DEG
Potri.005G050900.1|PACid:27029920	-3.28677	9.31981e-05	0.0017719	DEG
Potri.001G279100.4|PACid:27046529	-3.2848	0.00130943	0.0168097	DEG
Potri.012G050000.2|PACid:27050083	-3.2821	3.21466e-05	0.00070577	DEG
Potri.004G124200.1|PACid:26992697	-3.28125	0.00049446	0.00738457	DEG
Potri.003G159700.1|PACid:26998918	-3.27418	0.00166231	0.0204176	DEG
Potri.004G064500.1|PACid:26992596	-3.27235	1.12262e-15	2.11e-13	DEG
Potri.005G052000.1|PACid:27027663	-3.26945	2.8757e-23	1.37e-20	DEG
Potri.011G168700.1|PACid:27002992	-3.26469	2.26188e-12	2.6e-10	DEG
Potri.006G232500.2|PACid:27004117	-3.25692	1.27134e-07	5.12e-06	DEG
Potri.006G173600.1|PACid:27004204	-3.25667	2.84796e-16	5.73e-14	DEG
Potri.006G037000.1|PACid:27003663	-3.25588	0.000366754	0.00572267	DEG
Potri.002G124500.1|PACid:27023825	-3.25097	6.58008e-22	2.68e-19	DEG
Potri.011G006700.3|PACid:27002776	-3.25082	0.00041563	0.00639097	DEG
Potri.001G169000.1|PACid:27045002	-3.25039	3.39161e-09	1.91e-07	DEG
Potri.006G113700.1|PACid:27006014	-3.25024	4.52285e-08	1.98e-06	DEG
Potri.003G085500.1|PACid:26998312	-3.25016	3.81639e-17	9e-15	DEG
Potri.016G055600.1|PACid:27012110	-3.24978	1.8701e-08	8.81e-07	DEG
Potri.014G043500.1|PACid:27033126	-3.24663	4.80487e-18	1.26e-15	DEG
Potri.014G082100.1|PACid:27035083	-3.23915	7.17623e-12	7.42e-10	DEG
Potri.009G006400.1|PACid:26986095	-3.23802	2.97946e-08	1.36e-06	DEG
Potri.002G162400.1|PACid:27020404	-3.23785	1.45019e-07	5.76e-06	DEG
Potri.008G189700.1|PACid:27037744	-3.23333	1.76702e-09	1.05e-07	DEG
Potri.014G055700.1|PACid:27034032	-3.22843	6.03837e-07	2.1e-05	DEG
Potri.016G019400.1|PACid:27012818	-3.21889	1.17799e-10	9.14e-09	DEG
Potri.008G192100.1|PACid:27038267	-3.21811	5.18358e-09	2.77e-07	DEG
Potri.008G115900.1|PACid:27036091	-3.21737	0.000244367	0.00406462	DEG
Potri.011G122400.1|PACid:27003106	-3.2149	8.61323e-05	0.0016563	DEG
Potri.004G114300.2|PACid:26991430	-3.20735	0.000981969	0.0132263	DEG
Potri.016G061500.2|PACid:27013722	-3.20536	1.01528e-07	4.18e-06	DEG
Potri.016G137400.2|PACid:27013712	-3.20411	7.25642e-09	3.74e-07	DEG
Potri.001G407100.1|PACid:27043870	-3.20376	8.25712e-11	6.67e-09	DEG
Potri.006G052100.3|PACid:27007752	-3.19309	3.99208e-17	9.38e-15	DEG
Potri.001G041400.1|PACid:27047355	-3.19242	0.00383527	0.0405656	DEG
Potri.003G082300.1|PACid:26997847	-3.19207	5.41311e-14	8.1e-12	DEG
Potri.007G105900.2|PACid:27015023	-3.1906	2.95738e-10	2.1e-08	DEG
Potri.004G144200.1|PACid:26991691	-3.18704	1.72316e-05	0.000410645	DEG
Potri.017G089000.1|PACid:26984786	-3.18404	6.88454e-06	0.000182368	DEG
Potri.004G052400.1|PACid:26992061	-3.18369	0.0011161	0.0147348	DEG
Potri.016G036900.8|PACid:27013624	-3.18367	0.00164918	0.0202927	DEG
Potri.001G348900.4|PACid:27042627	-3.18145	1.05836e-08	5.25e-07	DEG
Potri.014G104600.1|PACid:27033704	-3.18081	7.35826e-05	0.00145162	DEG
Potri.001G329900.1|PACid:27040756	-3.16941	1.52168e-15	2.81e-13	DEG
Potri.001G142600.1|PACid:27042549	-3.16892	2.0356e-15	3.65e-13	DEG
Potri.006G101500.6|PACid:27008469	-3.16583	2.64731e-20	9.28e-18	DEG
Potri.006G101500.1|PACid:27008468	-3.16583	2.64432e-20	9.28e-18	DEG
Potri.016G083900.1|PACid:27012358	-3.16576	1.36007e-08	6.6e-07	DEG
Potri.002G221400.1|PACid:27020813	-3.16317	4.47415e-15	7.84e-13	DEG
Potri.011G067500.1|PACid:27002249	-3.16202	6.97676e-06	0.000184323	DEG
Potri.001G206800.2|PACid:27045296	-3.16155	7.59677e-21	2.83e-18	DEG
Potri.003G126800.1|PACid:26998479	-3.15946	1.65731e-08	7.9e-07	DEG
Potri.001G468100.1|PACid:27046780	-3.15882	1.70767e-21	6.7e-19	DEG
Potri.003G112800.1|PACid:26997321	-3.15848	1.10543e-13	1.6e-11	DEG
Potri.001G467300.1|PACid:27047486	-3.15292	2.97774e-17	7.15e-15	DEG
Potri.012G086300.1|PACid:27050882	-3.14917	0.000254899	0.00421519	DEG
Potri.013G039000.1|PACid:26994012	-3.14815	2.06725e-09	1.22e-07	DEG
Potri.015G118600.2|PACid:27019571	-3.13812	0.000500888	0.00745361	DEG
Potri.006G229300.1|PACid:27003794	-3.13678	1.57094e-15	2.89e-13	DEG
Potri.006G046000.1|PACid:27007573	-3.12506	3.47343e-08	1.56e-06	DEG
Potri.013G074300.1|PACid:26994172	-3.12464	7.88742e-27	4.97e-24	DEG
Potri.001G059100.1|PACid:27041632	-3.12116	0.000613031	0.00888435	DEG
Potri.006G144000.1|PACid:27007685	-3.11731	4.2859e-10	2.9e-08	DEG
Potri.011G122800.1|PACid:27003051	-3.11686	5.76633e-06	0.000156328	DEG
Potri.007G090300.2|PACid:27015173	-3.1087	0.00168461	0.0206434	DEG
Potri.005G063300.4|PACid:27028623	-3.10759	2.51405e-09	1.46e-07	DEG
Potri.005G063300.3|PACid:27028624	-3.10759	2.51374e-09	1.46e-07	DEG
Potri.009G146000.2|PACid:26986182	-3.10539	3.83651e-11	3.3e-09	DEG
Potri.004G100000.1|PACid:26989253	-3.10485	1.00142e-07	4.13e-06	DEG
Potri.005G063300.2|PACid:27028625	-3.10175	2.89062e-09	1.66e-07	DEG
Potri.001G348900.1|PACid:27042618	-3.09779	1.31503e-05	0.000323379	DEG
Potri.012G070700.1|PACid:27049595	-3.09699	6.45682e-27	4.11e-24	DEG
Potri.001G374200.3|PACid:27040207	-3.09237	1.65577e-05	0.00039588	DEG
Potri.010G179700.1|PACid:26982504	-3.08649	1.10414e-16	2.41e-14	DEG
Potri.001G424700.1|PACid:27042977	-3.07885	9.1643e-19	2.57e-16	DEG
Potri.005G040000.2|PACid:27031203	-3.07272	3.52658e-17	8.37e-15	DEG
Potri.004G156000.2|PACid:26989263	-3.07145	1.83339e-21	7.15e-19	DEG
Potri.005G239300.1|PACid:27027846	-3.06919	2.99958e-08	1.36e-06	DEG
Potri.009G120300.1|PACid:26988670	-3.06885	0.000589423	0.00857339	DEG
Potri.003G195700.1|PACid:26996412	-3.06791	0.00470819	0.0477559	DEG
Potri.002G027000.1|PACid:27021713	-3.06742	0.000249145	0.00412732	DEG
Potri.003G167100.1|PACid:26999977	-3.06668	1.22272e-07	4.94e-06	DEG
Potri.008G118000.1|PACid:27038831	-3.06355	0.000937445	0.0127064	DEG
Potri.001G374200.4|PACid:27040208	-3.06112	2.08143e-05	0.000487688	DEG
Potri.005G091700.1|PACid:27030098	-3.05924	2.96715e-11	2.63e-09	DEG
Potri.011G018100.1|PACid:27003038	-3.05408	0.00383947	0.040589	DEG
Potri.004G222400.1|PACid:26989741	-3.05102	7.41662e-05	0.0014615	DEG
Potri.016G021300.1|PACid:27012707	-3.04989	1.14223e-14	1.9e-12	DEG
Potri.009G052500.1|PACid:26985957	-3.04729	7.35898e-09	3.78e-07	DEG
Potri.005G161900.1|PACid:27030866	-3.04676	6.78424e-13	8.57e-11	DEG
Potri.006G083900.1|PACid:27004479	-3.03927	3.89038e-23	1.82e-20	DEG
Potri.003G188900.1|PACid:26996487	-3.03635	0.00360445	0.0386166	DEG
Potri.002G013700.1|PACid:27023128	-3.03569	4.71123e-18	1.24e-15	DEG
Potri.010G229000.1|PACid:26980068	-3.03442	7.09988e-07	2.43e-05	DEG
Potri.007G038300.1|PACid:27016837	-3.03405	0.00147743	0.0185379	DEG
Potri.015G069800.1|PACid:27018991	-3.03245	0.00151155	0.0189262	DEG
Potri.007G105900.3|PACid:27015024	-3.03058	1.2264e-08	6.01e-07	DEG
Potri.006G104100.1|PACid:27007619	-3.03026	1.84807e-08	8.73e-07	DEG
Potri.001G348900.13|PACid:27042628	-3.02305	1.32876e-08	6.47e-07	DEG
Potri.006G155500.1|PACid:27003668	-3.02227	2.58538e-28	1.9e-25	DEG
Potri.003G151000.1|PACid:26997802	-3.01612	1.91346e-06	5.87e-05	DEG
Potri.006G028600.2|PACid:27007201	-3.01204	0.00115849	0.0152148	DEG
Potri.001G459200.1|PACid:27042052	-3.01144	0.000290971	0.00470369	DEG
Potri.011G041200.1|PACid:27002904	-3.00871	0.00191327	0.0229645	DEG
Potri.003G006100.1|PACid:26999054	-3.00831	0.000283238	0.00460025	DEG
Potri.001G403300.1|PACid:27040978	-3.00719	6.65471e-11	5.51e-09	DEG
Potri.016G060600.1|PACid:27012820	-3.00679	2.65358e-05	0.000600283	DEG
Potri.003G046600.1|PACid:26997104	-3.00546	0.00134049	0.0171446	DEG
Potri.012G130400.2|PACid:27048958	-3.00378	1.03861e-15	1.97e-13	DEG
Potri.016G131300.1|PACid:27011623	-3.00213	2.03257e-05	0.000477093	DEG
Potri.002G160800.1|PACid:27021193	-3.00188	7.62653e-28	5.43e-25	DEG
Potri.006G028600.1|PACid:27007200	-3.0006	0.00129648	0.0166663	DEG
Potri.016G002300.6|PACid:27011720	-2.99955	0.0013597	0.0173429	DEG
Potri.001G375400.1|PACid:27043448	-2.99795	7.80456e-10	5.04e-08	DEG
Potri.002G083900.2|PACid:27023920	-2.99655	1.06074e-05	0.000266649	DEG
Potri.014G022800.1|PACid:27031988	-2.99556	5.03071e-27	3.26e-24	DEG
Potri.017G128500.1|PACid:26984063	-2.99111	0.00046344	0.00699644	DEG
Potri.014G110800.1|PACid:27033681	-2.98932	2.34004e-07	8.86e-06	DEG
Potri.014G110800.3|PACid:27033680	-2.98932	2.33919e-07	8.86e-06	DEG
Potri.010G141400.1|PACid:26979526	-2.98673	6.38017e-11	5.31e-09	DEG
Potri.006G232900.2|PACid:27004197	-2.98601	1.55307e-30	1.29e-27	DEG
Potri.013G074400.1|PACid:26995745	-2.98504	8.74382e-27	5.46e-24	DEG
Potri.010G195600.1|PACid:26982308	-2.97642	3.17637e-23	1.5e-20	DEG
Potri.006G062200.1|PACid:27004408	-2.97357	0.00205241	0.0243315	DEG
Potri.002G094000.1|PACid:27024514	-2.96977	1.91905e-11	1.78e-09	DEG
Potri.005G010300.1|PACid:27030720	-2.96814	2.17224e-08	1.01e-06	DEG
Potri.001G300700.1|PACid:27043075	-2.96333	1.85908e-13	2.6e-11	DEG
Potri.012G122800.1|PACid:27050230	-2.9603	8.25348e-10	5.3e-08	DEG
Potri.006G220700.1|PACid:27003486	-2.94852	4.30469e-05	0.000913562	DEG
Potri.001G092200.1|PACid:27042218	-2.94812	6.36731e-20	2.06e-17	DEG
Potri.006G091800.1|PACid:27007496	-2.94454	4.05294e-07	1.46e-05	DEG
Potri.004G177200.1|PACid:26992470	-2.9445	0.000610499	0.00885156	DEG
Potri.002G255500.1|PACid:27021099	-2.94407	4.78979e-05	0.00100255	DEG
Potri.014G030700.1|PACid:27033679	-2.9335	3.49554e-06	0.000101006	DEG
Potri.011G047700.1|PACid:27001147	-2.9257	0.000142911	0.00255676	DEG
Potri.015G096200.1|PACid:27017328	-2.92542	4.10871e-12	4.44e-10	DEG
Potri.008G210400.1|PACid:27038915	-2.92398	0.00272286	0.0308644	DEG
Potri.008G220800.2|PACid:27038196	-2.92398	5.25401e-10	3.5e-08	DEG
Potri.001G082900.1|PACid:27046342	-2.92396	9.02093e-05	0.00172307	DEG
Potri.003G080400.3|PACid:26997013	-2.91748	9.93262e-13	1.22e-10	DEG
Potri.003G080400.1|PACid:26997012	-2.91748	9.94106e-13	1.22e-10	DEG
Potri.016G098200.1|PACid:27012522	-2.91746	6.22091e-18	1.61e-15	DEG
Potri.002G044300.1|PACid:27023756	-2.9136	1.89831e-09	1.12e-07	DEG
Potri.014G159800.1|PACid:27035117	-2.9125	5.6046e-17	1.29e-14	DEG
Potri.012G126100.1|PACid:27050766	-2.91011	1.24967e-05	0.000309045	DEG
Potri.012G126100.2|PACid:27050765	-2.91011	1.24774e-05	0.000308684	DEG
Potri.001G025100.5|PACid:27041022	-2.90569	0.000142044	0.00254271	DEG
Potri.006G058200.1|PACid:27006937	-2.90291	0.00201305	0.0239559	DEG
Potri.003G140400.1|PACid:26996917	-2.90137	5.86375e-06	0.000158336	DEG
Potri.003G081200.1|PACid:26999605	-2.89769	1.38801e-05	0.000338532	DEG
Potri.008G110800.1|PACid:27038177	-2.89734	5.19675e-05	0.00107741	DEG
Potri.015G062200.7|PACid:27017307	-2.89386	3.02199e-09	1.72e-07	DEG
Potri.012G124300.1|PACid:27050852	-2.89367	1.0302e-06	3.38e-05	DEG
Potri.015G085500.1|PACid:27018617	-2.89225	0.00424003	0.0439668	DEG
Potri.014G029700.1|PACid:27033906	-2.88936	5.41011e-09	2.88e-07	DEG
Potri.011G025200.1|PACid:27002819	-2.88518	6.61873e-13	8.39e-11	DEG
Potri.005G111400.1|PACid:27027904	-2.88268	0.00145906	0.0183531	DEG
Potri.014G105000.1|PACid:27034780	-2.87464	0.00119939	0.0156329	DEG
Potri.008G136200.1|PACid:27039249	-2.87238	0.000346657	0.00545193	DEG
Potri.001G256900.1|PACid:27043847	-2.86969	1.49437e-11	1.42e-09	DEG
Potri.007G016800.1|PACid:27016224	-2.86921	0.00233992	0.0272229	DEG
Potri.013G148700.1|PACid:26995692	-2.86842	0.000140107	0.00251421	DEG
Potri.001G263900.1|PACid:27044172	-2.86823	3.60648e-16	7.15e-14	DEG
Potri.001G263900.2|PACid:27044173	-2.86823	3.6088e-16	7.15e-14	DEG
Potri.009G162800.1|PACid:26988810	-2.86817	4.00909e-14	6.24e-12	DEG
Potri.002G024000.2|PACid:27023194	-2.8641	4.62169e-07	1.64e-05	DEG
Potri.005G136400.3|PACid:27028341	-2.86363	1.59944e-05	0.000383812	DEG
Potri.001G044300.1|PACid:27046939	-2.861	5.23953e-14	7.86e-12	DEG
Potri.012G140800.2|PACid:27051070	-2.86016	1.12912e-06	3.68e-05	DEG
Potri.012G070600.1|PACid:27049748	-2.86006	1.24026e-10	9.58e-09	DEG
Potri.001G403300.2|PACid:27040979	-2.8572	2.3048e-12	2.64e-10	DEG
Potri.004G168600.1|PACid:26992979	-2.85563	1.47313e-09	8.93e-08	DEG
Potri.017G095000.2|PACid:26983859	-2.85515	4.69667e-17	1.09e-14	DEG
Potri.012G084800.5|PACid:27050825	-2.85212	0.00460116	0.0468137	DEG
Potri.006G237100.1|PACid:27005297	-2.85156	5.97799e-07	2.08e-05	DEG
Potri.012G044500.1|PACid:27048800	-2.84846	6.52382e-21	2.46e-18	DEG
Potri.008G100500.1|PACid:27036745	-2.84544	2.4135e-11	2.2e-09	DEG
Potri.001G233700.3|PACid:27040259	-2.84049	8.59969e-20	2.74e-17	DEG
Potri.011G136600.1|PACid:27002315	-2.8403	0.00122597	0.0159267	DEG
Potri.001G233700.2|PACid:27040258	-2.84006	8.7995e-20	2.79e-17	DEG
Potri.010G200500.4|PACid:26978317	-2.83958	2.66763e-06	7.89e-05	DEG
Potri.010G200500.3|PACid:26978316	-2.83958	2.66737e-06	7.89e-05	DEG
Potri.011G064500.1|PACid:27002055	-2.83868	1.87062e-06	5.75e-05	DEG
Potri.010G188200.1|PACid:26982645	-2.83717	5.71386e-34	6.39e-31	DEG
Potri.003G192900.2|PACid:26996689	-2.83518	4.534e-20	1.49e-17	DEG
Potri.006G254200.1|PACid:27008339	-2.83511	4.97241e-08	2.17e-06	DEG
Potri.011G164800.1|PACid:27000592	-2.82875	2.26342e-06	6.82e-05	DEG
Potri.006G179700.1|PACid:27005137	-2.8275	4.10898e-08	1.82e-06	DEG
Potri.009G111400.2|PACid:26987724	-2.81875	1.91436e-15	3.46e-13	DEG
Potri.016G051100.1|PACid:27012252	-2.81815	7.66355e-20	2.45e-17	DEG
Potri.003G193200.1|PACid:26999967	-2.8165	8.97065e-06	0.000230817	DEG
Potri.006G228200.1|PACid:27007552	-2.8152	1.98801e-17	4.83e-15	DEG
Potri.003G212000.1|PACid:26998888	-2.81505	2.80396e-08	1.28e-06	DEG
Potri.016G079600.1|PACid:27013761	-2.81497	4.00672e-15	7.06e-13	DEG
Potri.002G082200.1|PACid:27021268	-2.81034	4.7071e-06	0.000131156	DEG
Potri.004G162400.1|PACid:26992915	-2.80973	1.17472e-13	1.69e-11	DEG
Potri.008G135400.1|PACid:27036839	-2.80891	1.15658e-08	5.7e-07	DEG
Potri.009G159700.1|PACid:26986911	-2.80231	1.38267e-18	3.82e-16	DEG
Potri.009G004800.1|PACid:26988319	-2.7978	6.25039e-08	2.67e-06	DEG
Potri.013G095500.1|PACid:26994497	-2.79134	2.53075e-21	9.76e-19	DEG
Potri.001G097300.1|PACid:27047057	-2.79083	2.03974e-14	3.28e-12	DEG
Potri.012G140800.1|PACid:27051069	-2.78947	2.11881e-24	1.1e-21	DEG
Potri.011G027500.1|PACid:27002848	-2.78726	1.07925e-08	5.34e-07	DEG
Potri.012G140200.1|PACid:27051175	-2.78638	0.00102583	0.0137144	DEG
Potri.011G124300.1|PACid:27002093	-2.78631	2.12886e-15	3.81e-13	DEG
Potri.001G377900.1|PACid:27040601	-2.78249	2.00638e-09	1.18e-07	DEG
Potri.007G115000.2|PACid:27015438	-2.78221	7.09049e-06	0.000186791	DEG
Potri.006G232400.2|PACid:27007489	-2.77741	1.80007e-13	2.52e-11	DEG
Potri.011G050800.1|PACid:27002457	-2.77711	0.000172384	0.00300618	DEG
Potri.014G083900.2|PACid:27032043	-2.77649	3.73487e-12	4.09e-10	DEG
Potri.012G035200.1|PACid:27051178	-2.77411	5.50952e-05	0.00113258	DEG
Potri.004G168600.4|PACid:26992982	-2.77319	3.7677e-12	4.12e-10	DEG
Potri.001G010800.2|PACid:27046707	-2.77063	0.00334038	0.0363399	DEG
Potri.001G082700.1|PACid:27045352	-2.76914	2.84907e-06	8.38e-05	DEG
Potri.011G126700.1|PACid:27000727	-2.76759	2.02969e-11	1.87e-09	DEG
Potri.015G062200.1|PACid:27017306	-2.76552	1.32242e-09	8.12e-08	DEG
Potri.001G306000.1|PACid:27048296	-2.7653	3.18413e-05	0.000700477	DEG
Potri.017G051200.1|PACid:26985013	-2.7633	0.00420603	0.0436707	DEG
Potri.010G200500.7|PACid:26978320	-2.75986	8.51186e-07	2.85e-05	DEG
Potri.001G310600.1|PACid:27042189	-2.75841	1.60792e-16	3.44e-14	DEG
Potri.016G018900.1|PACid:27013109	-2.75786	1.08697e-09	6.78e-08	DEG
Potri.006G051100.1|PACid:27007883	-2.7572	3.81089e-09	2.12e-07	DEG
Potri.004G144800.1|PACid:26992423	-2.75422	5.08914e-05	0.00105946	DEG
Potri.001G249600.1|PACid:27042387	-2.74538	1.59548e-15	2.92e-13	DEG
Potri.002G093900.1|PACid:27020652	-2.74237	9.8419e-21	3.58e-18	DEG
Potri.010G200500.2|PACid:26978315	-2.74224	2.24752e-06	6.79e-05	DEG
Potri.008G205000.1|PACid:27036195	-2.74212	1.08697e-18	3.02e-16	DEG
Potri.004G078800.1|PACid:26990101	-2.73756	4.26167e-28	3.07e-25	DEG
Potri.005G001600.1|PACid:27027855	-2.73737	3.72861e-12	4.09e-10	DEG
Potri.014G129400.1|PACid:27032523	-2.73709	4.35247e-08	1.91e-06	DEG
Potri.017G098200.1|PACid:26983442	-2.73667	3.564e-08	1.6e-06	DEG
Potri.006G041100.1|PACid:27007390	-2.73241	6.97201e-05	0.00138836	DEG
Potri.007G121500.1|PACid:27016244	-2.73078	2.90647e-10	2.07e-08	DEG
Potri.016G021800.1|PACid:27012121	-2.73048	3.73122e-06	0.000106894	DEG
Potri.001G201500.1|PACid:27047761	-2.72776	2.20911e-10	1.61e-08	DEG
Potri.001G201500.3|PACid:27047762	-2.72776	2.2038e-10	1.6e-08	DEG
Potri.010G089100.1|PACid:26981057	-2.7276	1.87773e-10	1.39e-08	DEG
Potri.015G026600.1|PACid:27019364	-2.72319	0.00207733	0.0245958	DEG
Potri.005G184700.1|PACid:27031804	-2.72316	9.66814e-06	0.000246826	DEG
Potri.001G348900.11|PACid:27042622	-2.72281	1.30962e-09	8.07e-08	DEG
Potri.009G132500.2|PACid:26988509	-2.71756	0.00137919	0.0175505	DEG
Potri.007G119700.1|PACid:27016263	-2.71663	3.91307e-09	2.18e-07	DEG
Potri.017G059100.1|PACid:26985089	-2.71512	2.04878e-16	4.28e-14	DEG
Potri.006G061400.1|PACid:27007829	-2.71376	9.18822e-12	9.28e-10	DEG
Potri.006G035400.1|PACid:27007736	-2.71313	7.79278e-19	2.22e-16	DEG
Potri.006G035400.2|PACid:27007735	-2.71313	7.80402e-19	2.22e-16	DEG
Potri.006G035400.3|PACid:27007734	-2.71313	7.81527e-19	2.22e-16	DEG
Potri.005G120700.1|PACid:27028567	-2.71055	4.20571e-20	1.41e-17	DEG
Potri.003G154600.1|PACid:26998413	-2.71041	7.69679e-16	1.47e-13	DEG
Potri.001G018300.1|PACid:27043603	-2.7074	6.30448e-05	0.00127088	DEG
Potri.015G041300.2|PACid:27018997	-2.70644	8.90319e-08	3.71e-06	DEG
Potri.005G063300.1|PACid:27028622	-2.70506	9.15829e-07	3.04e-05	DEG
Potri.010G180400.6|PACid:26982890	-2.70448	4.8287e-13	6.38e-11	DEG
Potri.010G180400.4|PACid:26982889	-2.70448	4.82559e-13	6.38e-11	DEG
Potri.010G180400.1|PACid:26982891	-2.70448	4.82285e-13	6.38e-11	DEG
Potri.007G107600.1|PACid:27014658	-2.70232	0.00268024	0.0304788	DEG
Potri.008G187400.2|PACid:27039816	-2.70223	5.22146e-14	7.85e-12	DEG
Potri.006G035300.1|PACid:27008549	-2.70064	2.30823e-19	7.04e-17	DEG
Potri.006G035300.3|PACid:27008548	-2.70064	2.30626e-19	7.04e-17	DEG
Potri.004G143100.1|PACid:26989835	-2.70009	1.07813e-09	6.74e-08	DEG
Potri.005G207200.6|PACid:27028389	-2.70006	5.04386e-13	6.61e-11	DEG
Potri.005G207200.5|PACid:27028388	-2.70006	5.04671e-13	6.61e-11	DEG
Potri.005G207200.3|PACid:27028387	-2.70006	5.05527e-13	6.61e-11	DEG
Potri.005G207200.2|PACid:27028386	-2.70006	5.05932e-13	6.61e-11	DEG
Potri.004G137600.1|PACid:26990210	-2.69886	3.76741e-06	0.000107768	DEG
Potri.012G044900.8|PACid:27050598	-2.69884	0.00027765	0.00452107	DEG
Potri.005G247700.1|PACid:27029368	-2.69856	8.06942e-17	1.8e-14	DEG
Potri.010G014500.3|PACid:26980334	-2.6937	4.41358e-05	0.000933346	DEG
Potri.010G042300.6|PACid:26978958	-2.69193	0.000460123	0.00695437	DEG
Potri.012G088100.1|PACid:27049541	-2.68938	1.81064e-08	8.57e-07	DEG
Potri.003G156500.1|PACid:26998175	-2.6874	4.22524e-12	4.55e-10	DEG
Potri.001G141300.1|PACid:27041895	-2.68727	1.43194e-13	2.03e-11	DEG
Potri.017G115700.1|PACid:26984084	-2.68675	2.70015e-07	1e-05	DEG
Potri.011G006800.3|PACid:27002063	-2.6849	2.77235e-11	2.48e-09	DEG
Potri.011G006800.2|PACid:27002064	-2.6849	2.77221e-11	2.48e-09	DEG
Potri.011G006800.1|PACid:27002062	-2.6849	2.77037e-11	2.48e-09	DEG
Potri.016G034400.1|PACid:27013855	-2.68467	0.000290546	0.00469798	DEG
Potri.001G263700.1|PACid:27041291	-2.68368	0.00016477	0.00289806	DEG
Potri.001G263700.2|PACid:27041292	-2.68368	0.000164552	0.00289501	DEG
Potri.014G072300.2|PACid:27033748	-2.68297	9.54871e-05	0.00180547	DEG
Potri.001G253300.9|PACid:27048144	-2.68269	2.38388e-16	4.86e-14	DEG
Potri.001G253300.7|PACid:27048146	-2.68269	2.39312e-16	4.86e-14	DEG
Potri.001G253300.10|PACid:27048141	-2.68269	2.39572e-16	4.86e-14	DEG
Potri.001G253300.11|PACid:27048142	-2.68269	2.39705e-16	4.86e-14	DEG
Potri.001G253300.12|PACid:27048143	-2.68269	2.3997e-16	4.86e-14	DEG
Potri.001G253300.13|PACid:27048149	-2.68269	2.40006e-16	4.86e-14	DEG
Potri.001G253300.1|PACid:27048148	-2.68269	2.40174e-16	4.86e-14	DEG
Potri.001G253300.5|PACid:27048150	-2.68269	2.40193e-16	4.86e-14	DEG
Potri.001G253300.6|PACid:27048147	-2.68269	2.40238e-16	4.86e-14	DEG
Potri.010G055200.2|PACid:26981000	-2.68198	0.00075999	0.0106436	DEG
Potri.014G026700.1|PACid:27033628	-2.68193	5.01546e-12	5.33e-10	DEG
Potri.001G028200.1|PACid:27041760	-2.68126	4.12274e-08	1.82e-06	DEG
Potri.002G180400.1|PACid:27022195	-2.68109	1.62016e-12	1.91e-10	DEG
Potri.010G055200.1|PACid:26980999	-2.68101	0.000759909	0.0106436	DEG
Potri.003G038200.1|PACid:26997947	-2.68034	2.64029e-07	9.83e-06	DEG
Potri.010G089000.1|PACid:26978291	-2.67742	6.27611e-10	4.12e-08	DEG
Potri.017G076400.3|PACid:26983967	-2.67564	5.30462e-05	0.00109665	DEG
Potri.008G187400.1|PACid:27039815	-2.67448	2.37246e-13	3.25e-11	DEG
Potri.006G137800.1|PACid:27004902	-2.67348	1.85575e-07	7.15e-06	DEG
Potri.010G221100.2|PACid:26982820	-2.6669	1.03102e-11	1.03e-09	DEG
Potri.010G221100.4|PACid:26982821	-2.6669	1.03128e-11	1.03e-09	DEG
Potri.010G221100.1|PACid:26982819	-2.6669	1.03164e-11	1.03e-09	DEG
Potri.017G076400.5|PACid:26983969	-2.66659	0.000732582	0.0103069	DEG
Potri.005G091700.3|PACid:27030100	-2.6663	2.20979e-06	6.68e-05	DEG
Potri.003G206000.1|PACid:26996855	-2.666	6.31847e-23	2.9e-20	DEG
Potri.004G162400.9|PACid:26992924	-2.66366	2.14134e-11	1.97e-09	DEG
Potri.001G348900.8|PACid:27042623	-2.66304	1.38455e-09	8.43e-08	DEG
Potri.014G038300.2|PACid:27034611	-2.65926	6.94719e-13	8.74e-11	DEG
Potri.004G203000.1|PACid:26989594	-2.65016	1.11574e-07	4.56e-06	DEG
Potri.004G031500.1|PACid:26992676	-2.64957	3.39368e-08	1.53e-06	DEG
Potri.004G123200.1|PACid:26989992	-2.64326	1.76443e-06	5.46e-05	DEG
Potri.004G123200.2|PACid:26989991	-2.64326	1.76355e-06	5.46e-05	DEG
Potri.002G063700.1|PACid:27024649	-2.64241	0.000221749	0.00374233	DEG
Potri.004G105500.1|PACid:26991467	-2.63998	3.57809e-17	8.47e-15	DEG
Potri.012G032700.1|PACid:27049692	-2.6372	4.97191e-07	1.75e-05	DEG
Potri.010G004400.2|PACid:26982584	-2.63178	3.2418e-10	2.27e-08	DEG
Potri.005G064300.1|PACid:27028188	-2.62799	0.00014098	0.00252712	DEG
Potri.001G083300.1|PACid:27042951	-2.62734	4.98658e-11	4.21e-09	DEG
Potri.012G133500.1|PACid:27051158	-2.62712	0.0040836	0.0426688	DEG
Potri.001G182500.1|PACid:27048499	-2.62187	2.11452e-05	0.000494481	DEG
Potri.010G010700.1|PACid:26982133	-2.61907	0.000428587	0.0065533	DEG
Potri.006G116900.2|PACid:27008722	-2.61905	3.46821e-20	1.18e-17	DEG
Potri.011G010500.1|PACid:27001086	-2.61813	0.00451016	0.0461833	DEG
Potri.008G217700.1|PACid:27036183	-2.61728	2.15496e-12	2.49e-10	DEG
Potri.001G144800.1|PACid:27043360	-2.61589	3.07362e-11	2.71e-09	DEG
Potri.013G060800.1|PACid:26993812	-2.61527	0.000838245	0.0115669	DEG
Potri.009G129900.3|PACid:26988795	-2.60907	5.76792e-06	0.000156328	DEG
Potri.001G081500.2|PACid:27041784	-2.6077	1.64182e-17	4.05e-15	DEG
Potri.001G081500.3|PACid:27041783	-2.6077	1.64465e-17	4.05e-15	DEG
Potri.009G155300.1|PACid:26988383	-2.60728	1.34945e-06	4.31e-05	DEG
Potri.002G083200.2|PACid:27024271	-2.60247	0.00328535	0.0358843	DEG
Potri.005G130700.1|PACid:27028678	-2.59824	0.00020218	0.00345138	DEG
Potri.011G128500.1|PACid:27001367	-2.59754	0.000717843	0.0101279	DEG
Potri.017G112300.1|PACid:26984012	-2.59548	2.45107e-14	3.9e-12	DEG
Potri.011G050100.1|PACid:27001507	-2.5945	0.000115792	0.00212739	DEG
Potri.003G188900.2|PACid:26996488	-2.5927	4.3836e-05	0.000927905	DEG
Potri.004G019800.1|PACid:26990236	-2.58928	1.08867e-15	2.06e-13	DEG
Potri.004G147300.2|PACid:26990279	-2.58869	1.38941e-14	2.27e-12	DEG
Potri.004G147300.1|PACid:26990278	-2.58869	1.38803e-14	2.27e-12	DEG
Potri.001G278300.1|PACid:27043111	-2.5874	3.43045e-08	1.54e-06	DEG
Potri.011G124200.1|PACid:27002863	-2.58701	2.65004e-08	1.22e-06	DEG
Potri.010G200500.8|PACid:26978321	-2.58551	2.29708e-06	6.91e-05	DEG
Potri.003G128100.1|PACid:26996873	-2.58359	0.00174745	0.021298	DEG
Potri.009G038700.1|PACid:26987074	-2.58338	0.00383497	0.0405656	DEG
Potri.002G096300.1|PACid:27023584	-2.58103	0.00185554	0.0223823	DEG
Potri.006G134600.1|PACid:27005162	-2.57368	0.000380525	0.0059108	DEG
Potri.001G347600.1|PACid:27042411	-2.57292	0.00155005	0.0193306	DEG
Potri.013G006100.3|PACid:26995401	-2.57282	2.34287e-10	1.7e-08	DEG
Potri.010G220100.1|PACid:26982681	-2.5726	9.63357e-17	2.12e-14	DEG
Potri.013G145900.1|PACid:26995669	-2.57095	3.32515e-07	1.21e-05	DEG
Potri.009G037000.7|PACid:26987436	-2.56853	6.54947e-06	0.000174479	DEG
Potri.002G191100.1|PACid:27024252	-2.56732	0.00177235	0.0215468	DEG
Potri.014G149700.1|PACid:27031996	-2.56602	3.89868e-06	0.000111232	DEG
Potri.001G025100.12|PACid:27041014	-2.56536	3.88058e-11	3.34e-09	DEG
Potri.016G061500.1|PACid:27013721	-2.56323	6.28966e-16	1.23e-13	DEG
Potri.016G071900.1|PACid:27012768	-2.56132	1.42324e-13	2.02e-11	DEG
Potri.009G168800.1|PACid:26988268	-2.56008	0.000298069	0.00480659	DEG
Potri.007G011500.1|PACid:27014955	-2.55973	0.000155609	0.00275543	DEG
Potri.008G073800.3|PACid:27038863	-2.55885	0.000573665	0.00836936	DEG
Potri.006G195100.1|PACid:27004980	-2.55818	6.75864e-09	3.51e-07	DEG
Potri.011G112700.5|PACid:27001177	-2.55695	2.80801e-12	3.18e-10	DEG
Potri.011G112700.1|PACid:27001179	-2.55695	2.83147e-12	3.2e-10	DEG
Potri.011G112700.4|PACid:27001178	-2.55695	2.83384e-12	3.2e-10	DEG
Potri.009G045200.1|PACid:26986172	-2.5558	5.47559e-21	2.09e-18	DEG
Potri.006G009800.1|PACid:27007425	-2.55485	2.91533e-09	1.66e-07	DEG
Potri.017G017500.1|PACid:26985624	-2.55297	7.58556e-06	0.000197819	DEG
Potri.006G216800.1|PACid:27008622	-2.55271	9.36405e-05	0.00177722	DEG
Potri.008G120400.1|PACid:27036152	-2.55255	7.89668e-07	2.66e-05	DEG
Potri.006G122000.1|PACid:27005336	-2.54996	0.000612036	0.00887189	DEG
Potri.014G172400.1|PACid:27032887	-2.54741	6.68059e-08	2.84e-06	DEG
Potri.005G241700.1|PACid:27027889	-2.54609	8.70521e-17	1.93e-14	DEG
Potri.010G035900.1|PACid:26982712	-2.54434	8.29601e-12	8.46e-10	DEG
Potri.004G140000.3|PACid:26990653	-2.54383	4.47889e-08	1.96e-06	DEG
Potri.002G256500.1|PACid:27023135	-2.54359	2.07622e-08	9.72e-07	DEG
Potri.001G025100.13|PACid:27041013	-2.54176	3.36214e-08	1.51e-06	DEG
Potri.010G171500.1|PACid:26981471	-2.53921	5.11697e-22	2.19e-19	DEG
Potri.005G228100.1|PACid:27031482	-2.5353	0.000103153	0.00192816	DEG
Potri.012G131400.1|PACid:27050636	-2.53352	9.79585e-11	7.72e-09	DEG
Potri.006G137500.1|PACid:27006968	-2.53092	1.97875e-13	2.75e-11	DEG
Potri.016G013000.1|PACid:27012286	-2.53019	5.90865e-05	0.001202	DEG
Potri.009G064300.1|PACid:26986090	-2.52777	1.4996e-10	1.14e-08	DEG
Potri.011G087500.1|PACid:27000965	-2.5249	8.56678e-11	6.85e-09	DEG
Potri.009G098800.1|PACid:26988811	-2.52474	4.45911e-09	2.43e-07	DEG
Potri.015G027600.1|PACid:27019632	-2.52398	0.00491242	0.0493236	DEG
Potri.008G032700.1|PACid:27039430	-2.51826	0.00173416	0.0211518	DEG
Potri.003G112700.1|PACid:26998123	-2.51723	2.42826e-14	3.87e-12	DEG
Potri.008G189400.1|PACid:27036606	-2.51632	2.05635e-14	3.3e-12	DEG
Potri.015G134600.1|PACid:27017470	-2.51514	1.58473e-05	0.00038084	DEG
Potri.006G082700.1|PACid:27007588	-2.51491	0.00161558	0.0199618	DEG
Potri.017G112900.1|PACid:26984759	-2.51444	5.08335e-13	6.62e-11	DEG
Potri.016G117100.1|PACid:27013302	-2.51431	1.2948e-13	1.85e-11	DEG
Potri.015G040900.1|PACid:27018223	-2.50646	4.4468e-09	2.42e-07	DEG
Potri.001G025100.16|PACid:27041010	-2.50401	3.91557e-08	1.74e-06	DEG
Potri.001G025100.15|PACid:27041011	-2.50401	3.91515e-08	1.74e-06	DEG
Potri.001G025100.14|PACid:27041012	-2.50401	3.91432e-08	1.74e-06	DEG
Potri.001G025100.3|PACid:27041009	-2.50401	3.88669e-08	1.73e-06	DEG
Potri.001G025100.2|PACid:27041008	-2.50401	3.88589e-08	1.73e-06	DEG
Potri.004G105600.1|PACid:26989457	-2.49841	8.49849e-10	5.43e-08	DEG
Potri.006G006100.1|PACid:27007661	-2.49022	4.96743e-12	5.29e-10	DEG
Potri.014G167300.1|PACid:27033832	-2.48831	2.73623e-09	1.58e-07	DEG
Potri.005G222300.1|PACid:27028591	-2.48514	1.56823e-11	1.47e-09	DEG
Potri.006G177000.1|PACid:27007825	-2.48304	1.13171e-06	3.68e-05	DEG
Potri.014G093900.3|PACid:27032981	-2.48258	1.23386e-19	3.87e-17	DEG
Potri.014G093900.2|PACid:27032980	-2.48254	1.23282e-19	3.87e-17	DEG
Potri.001G375300.1|PACid:27044171	-2.48152	3.43693e-09	1.93e-07	DEG
Potri.013G026400.1|PACid:26996021	-2.48026	3.14845e-15	5.59e-13	DEG
Potri.006G232400.1|PACid:27007488	-2.48006	3.97665e-07	1.43e-05	DEG
Potri.017G062100.1|PACid:26983206	-2.47912	0.000156268	0.00276634	DEG
Potri.008G058500.4|PACid:27038751	-2.47901	4.01581e-09	2.23e-07	DEG
Potri.008G058500.3|PACid:27038750	-2.47901	4.01452e-09	2.23e-07	DEG
Potri.011G087500.2|PACid:27000966	-2.47692	0.000328129	0.00520676	DEG
Potri.003G038500.3|PACid:26998475	-2.4754	2.45072e-07	9.25e-06	DEG
Potri.003G038500.2|PACid:26998474	-2.4754	2.45163e-07	9.25e-06	DEG
Potri.001G404600.1|PACid:27048650	-2.47353	4.01739e-05	0.000857895	DEG
Potri.010G001200.1|PACid:26979358	-2.47332	0.000221793	0.00374233	DEG
Potri.014G172800.3|PACid:27035514	-2.47261	1.70599e-06	5.3e-05	DEG
Potri.002G192600.1|PACid:27023606	-2.47239	0.000939957	0.0127378	DEG
Potri.008G159400.1|PACid:27037625	-2.47031	1.93965e-12	2.25e-10	DEG
Potri.016G002300.5|PACid:27011719	-2.46542	7.25636e-13	9.09e-11	DEG
Potri.001G471900.1|PACid:27047250	-2.46509	1.53814e-12	1.82e-10	DEG
Potri.005G254100.6|PACid:27031405	-2.46137	0.000807844	0.011207	DEG
Potri.007G057200.1|PACid:27014916	-2.46101	3.03729e-16	6.09e-14	DEG
Potri.008G195100.1|PACid:27039037	-2.4591	1.76476e-12	2.05e-10	DEG
Potri.001G410400.1|PACid:27044231	-2.45679	0.00205706	0.0243734	DEG
Potri.008G220700.1|PACid:27038439	-2.45554	0.00218582	0.0257177	DEG
Potri.010G210000.1|PACid:26981648	-2.45531	8.85527e-10	5.63e-08	DEG
Potri.010G236700.1|PACid:26982224	-2.45222	0.00479555	0.0484201	DEG
Potri.002G083200.1|PACid:27024270	-2.44572	1.60364e-06	5e-05	DEG
Potri.011G167000.9|PACid:27002450	-2.44487	2.46178e-07	9.28e-06	DEG
Potri.011G167000.5|PACid:27002449	-2.44486	2.46929e-07	9.3e-06	DEG
Potri.011G167000.4|PACid:27002448	-2.44486	2.47031e-07	9.3e-06	DEG
Potri.003G020700.5|PACid:26998915	-2.44437	0.00434142	0.0447632	DEG
Potri.001G111500.1|PACid:27044288	-2.44385	6.22706e-11	5.19e-09	DEG
Potri.008G116900.1|PACid:27035825	-2.4419	0.0024139	0.0279447	DEG
Potri.016G002300.2|PACid:27011717	-2.4418	5.06586e-13	6.61e-11	DEG
Potri.005G053800.1|PACid:27029493	-2.44119	0.00201196	0.0239473	DEG
Potri.002G073000.1|PACid:27024232	-2.43867	6.69311e-10	4.37e-08	DEG
Potri.001G393700.2|PACid:27046656	-2.43247	7.76939e-10	5.03e-08	DEG
Potri.006G188300.1|PACid:27006923	-2.4324	0.00148973	0.0186851	DEG
Potri.014G172800.1|PACid:27035513	-2.43233	3.86138e-12	4.21e-10	DEG
Potri.002G227300.1|PACid:27024427	-2.43232	6.50887e-12	6.79e-10	DEG
Potri.006G151100.2|PACid:27006082	-2.43135	3.06499e-07	1.12e-05	DEG
Potri.006G151100.1|PACid:27006081	-2.43135	3.06473e-07	1.12e-05	DEG
Potri.001G394400.4|PACid:27041866	-2.43064	4.82674e-10	3.23e-08	DEG
Potri.001G394400.1|PACid:27041864	-2.43064	4.82394e-10	3.23e-08	DEG
Potri.001G394400.5|PACid:27041865	-2.43064	4.81378e-10	3.23e-08	DEG
Potri.010G170900.1|PACid:26979104	-2.43031	2.15062e-06	6.53e-05	DEG
Potri.001G174100.3|PACid:27044764	-2.42995	0.0028197	0.0316962	DEG
Potri.009G043900.1|PACid:26988255	-2.42891	5.29324e-06	0.000145448	DEG
Potri.014G058400.1|PACid:27034432	-2.42534	2.38813e-08	1.11e-06	DEG
Potri.014G122200.1|PACid:27033367	-2.42484	0.00254739	0.0292165	DEG
Potri.010G087300.1|PACid:26981100	-2.42445	2.57935e-13	3.51e-11	DEG
Potri.011G076700.1|PACid:27002240	-2.42095	0.00483276	0.0486804	DEG
Potri.002G127000.1|PACid:27024419	-2.4196	4.36719e-05	0.000925029	DEG
Potri.006G033400.2|PACid:27003713	-2.41801	5.11487e-09	2.74e-07	DEG
Potri.009G134000.1|PACid:26986805	-2.41563	1.23744e-09	7.64e-08	DEG
Potri.008G189100.2|PACid:27036063	-2.4154	1.33659e-05	0.000327698	DEG
Potri.010G052000.1|PACid:26979070	-2.4125	1.96745e-10	1.45e-08	DEG
Potri.002G224100.1|PACid:27021031	-2.40782	1.48942e-11	1.41e-09	DEG
Potri.007G100500.1|PACid:27017115	-2.40638	2.19595e-06	6.64e-05	DEG
Potri.006G055400.1|PACid:27003844	-2.40578	2.61587e-14	4.15e-12	DEG
Potri.008G052900.2|PACid:27037195	-2.40446	0.000658033	0.0094137	DEG
Potri.009G046900.1|PACid:26986437	-2.40065	0.00166634	0.0204539	DEG
Potri.011G070100.1|PACid:27002540	-2.39996	0.00334789	0.0364036	DEG
Potri.011G081400.1|PACid:27001091	-2.39976	4.0574e-11	3.48e-09	DEG
Potri.008G063800.5|PACid:27036473	-2.39853	0.00354269	0.038042	DEG
Potri.005G112000.2|PACid:27030483	-2.39803	7.20662e-12	7.44e-10	DEG
Potri.013G108100.1|PACid:26993849	-2.39783	8.2322e-10	5.29e-08	DEG
Potri.013G108100.2|PACid:26993848	-2.39783	8.22807e-10	5.29e-08	DEG
Potri.009G162400.1|PACid:26986605	-2.39769	1.02602e-08	5.11e-07	DEG
Potri.007G033700.1|PACid:27014751	-2.39685	1.00947e-07	4.16e-06	DEG
Potri.010G206100.1|PACid:26981444	-2.39488	0.00234378	0.0272436	DEG
Potri.010G206100.2|PACid:26981443	-2.39488	0.00234328	0.0272427	DEG
Potri.009G123900.1|PACid:26986631	-2.3943	1.65432e-06	5.16e-05	DEG
Potri.016G099300.1|PACid:27013913	-2.39418	2.30708e-12	2.64e-10	DEG
Potri.004G200100.1|PACid:26990549	-2.39308	3.30292e-20	1.13e-17	DEG
Potri.015G143600.1|PACid:27017834	-2.38573	5.99067e-16	1.17e-13	DEG
Potri.001G164700.4|PACid:27048645	-2.38481	2.43299e-05	0.000555949	DEG
Potri.009G129900.1|PACid:26988791	-2.38469	6.47934e-07	2.24e-05	DEG
Potri.010G046800.2|PACid:26980658	-2.38325	1.82343e-10	1.36e-08	DEG
Potri.013G029900.2|PACid:26995286	-2.38324	5.52123e-05	0.00113427	DEG
Potri.010G054000.1|PACid:26979444	-2.38241	0.000600968	0.00872689	DEG
Potri.013G073900.1|PACid:26993826	-2.38225	1.20243e-10	9.3e-09	DEG
Potri.013G073900.2|PACid:26993825	-2.3799	1.19766e-10	9.28e-09	DEG
Potri.006G232900.4|PACid:27004199	-2.37854	0.000705894	0.00997859	DEG
Potri.010G046800.3|PACid:26980659	-2.37749	1.76319e-10	1.32e-08	DEG
Potri.017G112700.1|PACid:26984245	-2.37589	1.66961e-17	4.1e-15	DEG
Potri.004G038100.1|PACid:26989507	-2.37542	0.000751876	0.0105535	DEG
Potri.002G056300.1|PACid:27023154	-2.37455	3.56395e-09	2e-07	DEG
Potri.008G195100.2|PACid:27039040	-2.37278	4.44165e-18	1.18e-15	DEG
Potri.005G130400.3|PACid:27027370	-2.37078	3.54522e-10	2.46e-08	DEG
Potri.001G143900.1|PACid:27040175	-2.36899	0.0020012	0.0238322	DEG
Potri.001G143900.3|PACid:27040176	-2.36899	0.00199986	0.0238206	DEG
Potri.015G088100.1|PACid:27017754	-2.36886	7.56409e-06	0.000197417	DEG
Potri.006G216200.1|PACid:27007941	-2.36709	1.64815e-16	3.52e-14	DEG
Potri.002G019800.6|PACid:27021554	-2.36632	3.33878e-10	2.34e-08	DEG
Potri.002G019800.5|PACid:27021552	-2.36632	3.34319e-10	2.34e-08	DEG
Potri.002G019800.4|PACid:27021555	-2.36632	3.3468e-10	2.34e-08	DEG
Potri.002G019800.3|PACid:27021551	-2.36632	3.34876e-10	2.34e-08	DEG
Potri.002G019800.2|PACid:27021553	-2.36632	3.35014e-10	2.34e-08	DEG
Potri.010G175300.2|PACid:26982043	-2.36288	7.44968e-09	3.82e-07	DEG
Potri.015G012500.1|PACid:27019713	-2.36232	0.00231812	0.0270172	DEG
Potri.014G111600.4|PACid:27035353	-2.36037	0.00120483	0.0156757	DEG
Potri.005G150100.1|PACid:27028892	-2.35653	6.4253e-08	2.74e-06	DEG
Potri.007G128200.1|PACid:27014814	-2.35482	1.05924e-10	8.27e-09	DEG
Potri.007G137000.1|PACid:27015199	-2.35281	0.00167067	0.0204803	DEG
Potri.013G048800.1|PACid:26994308	-2.35098	0.00391394	0.0412313	DEG
Potri.008G081000.1|PACid:27036237	-2.34852	0.000169525	0.00296657	DEG
Potri.006G250100.1|PACid:27003556	-2.34531	8.85051e-09	4.45e-07	DEG
Potri.006G250100.2|PACid:27003557	-2.34531	8.85086e-09	4.45e-07	DEG
Potri.007G030500.1|PACid:27015349	-2.34321	7.1165e-12	7.37e-10	DEG
Potri.010G237800.1|PACid:26978709	-2.34213	2.11169e-11	1.95e-09	DEG
Potri.001G134000.1|PACid:27040435	-2.34044	1.06824e-10	8.33e-09	DEG
Potri.003G183300.1|PACid:27000112	-2.33883	7.3794e-05	0.00145521	DEG
Potri.004G199400.3|PACid:26992128	-2.33863	2.63215e-14	4.17e-12	DEG
Potri.017G077500.1|PACid:26984561	-2.33828	0.000168568	0.00295279	DEG
Potri.003G112000.2|PACid:26996610	-2.33557	0.00383996	0.040589	DEG
Potri.003G112000.3|PACid:26996611	-2.33557	0.00383948	0.040589	DEG
Potri.004G001000.1|PACid:26992536	-2.33429	0.000564663	0.0082472	DEG
Potri.009G035300.1|PACid:26986788	-2.33119	2.26563e-06	6.82e-05	DEG
Potri.001G238300.1|PACid:27042369	-2.32963	2.77066e-06	8.18e-05	DEG
Potri.006G179400.1|PACid:27007249	-2.32892	5.38728e-10	3.58e-08	DEG
Potri.008G218600.1|PACid:27040029	-2.32753	5.99463e-05	0.00121741	DEG
Potri.016G121900.1|PACid:27012757	-2.32668	0.000803816	0.0111653	DEG
Potri.005G099300.1|PACid:27028723	-2.32636	2.23342e-18	6.05e-16	DEG
Potri.012G005900.3|PACid:27051004	-2.32487	4.01752e-05	0.000857895	DEG
Potri.008G137900.2|PACid:27039202	-2.32413	1.47318e-07	5.84e-06	DEG
Potri.011G142200.1|PACid:27001657	-2.32345	5.59302e-10	3.69e-08	DEG
Potri.002G023600.2|PACid:27024300	-2.32266	1.33732e-08	6.51e-07	DEG
Potri.001G177500.1|PACid:27041115	-2.32235	0.00229017	0.0267438	DEG
Potri.001G191000.1|PACid:27047178	-2.32196	1.77559e-05	0.000422832	DEG
Potri.017G053900.1|PACid:26985660	-2.32095	0.000613302	0.00888631	DEG
Potri.017G041700.2|PACid:26984086	-2.31856	5.49984e-12	5.8e-10	DEG
Potri.017G041700.1|PACid:26984085	-2.31856	5.49468e-12	5.8e-10	DEG
Potri.014G028900.6|PACid:27035432	-2.31625	1.35976e-07	5.43e-06	DEG
Potri.005G232800.1|PACid:27031051	-2.31615	2.00563e-15	3.61e-13	DEG
Potri.005G102700.5|PACid:27027995	-2.30736	3.25588e-13	4.36e-11	DEG
Potri.017G114600.1|PACid:26983585	-2.30464	4.15782e-07	1.49e-05	DEG
Potri.002G107800.1|PACid:27024106	-2.30361	7.39213e-11	6.03e-09	DEG
Potri.006G085300.1|PACid:27005788	-2.30041	0.000602612	0.00874689	DEG
Potri.012G050000.1|PACid:27050082	-2.29996	1.231e-14	2.03e-12	DEG
Potri.017G084100.3|PACid:26985659	-2.29943	6.56824e-09	3.42e-07	DEG
Potri.007G013300.1|PACid:27016949	-2.29854	1.07575e-16	2.36e-14	DEG
Potri.001G143400.8|PACid:27040319	-2.29687	6.39691e-13	8.19e-11	DEG
Potri.014G017500.2|PACid:27033559	-2.29674	0.00086726	0.0119021	DEG
Potri.005G069100.1|PACid:27031658	-2.29615	3.21351e-16	6.4e-14	DEG
Potri.012G130600.1|PACid:27049314	-2.29512	6.86046e-13	8.65e-11	DEG
Potri.001G452400.1|PACid:27041516	-2.29403	1.04151e-13	1.51e-11	DEG
Potri.012G004000.3|PACid:27049687	-2.29347	1.26868e-05	0.000312802	DEG
Potri.006G092000.1|PACid:27003886	-2.29193	4.43507e-11	3.76e-09	DEG
Potri.001G438600.1|PACid:27047950	-2.2917	6.58775e-06	0.000175428	DEG
Potri.003G141800.1|PACid:26998605	-2.29043	2.53977e-07	9.53e-06	DEG
Potri.001G241300.1|PACid:27046564	-2.28895	0.00149223	0.0187093	DEG
Potri.015G087800.1|PACid:27017230	-2.28689	3.41279e-08	1.53e-06	DEG
Potri.005G082800.2|PACid:27030497	-2.28681	8.28452e-22	3.35e-19	DEG
Potri.001G056700.3|PACid:27042505	-2.28518	1.08305e-09	6.77e-08	DEG
Potri.014G041200.1|PACid:27035583	-2.28396	2.12444e-09	1.25e-07	DEG
Potri.001G320000.1|PACid:27048663	-2.28181	1.00877e-20	3.65e-18	DEG
Potri.005G077700.1|PACid:27029865	-2.28072	0.00345853	0.037358	DEG
Potri.005G186800.1|PACid:27030042	-2.27915	2.39262e-12	2.72e-10	DEG
Potri.004G098300.1|PACid:26990901	-2.27814	6.54764e-11	5.45e-09	DEG
Potri.005G218800.1|PACid:27028519	-2.2774	1.7288e-11	1.6e-09	DEG
Potri.015G062500.1|PACid:27019229	-2.27718	0.000567716	0.00828995	DEG
Potri.008G063800.2|PACid:27036469	-2.27636	1.98958e-10	1.46e-08	DEG
Potri.008G063800.3|PACid:27036470	-2.27636	1.99056e-10	1.46e-08	DEG
Potri.008G063800.7|PACid:27036468	-2.27636	1.99137e-10	1.46e-08	DEG
Potri.001G393700.3|PACid:27046657	-2.27547	0.00178667	0.0216712	DEG
Potri.015G062200.2|PACid:27017308	-2.27497	0.00450355	0.0461373	DEG
Potri.004G063600.1|PACid:26989247	-2.27274	0.0041269	0.0430252	DEG
Potri.004G063600.3|PACid:26989246	-2.27274	0.0041257	0.0430196	DEG
Potri.010G112200.6|PACid:26979277	-2.27222	2.3729e-12	2.7e-10	DEG
Potri.013G160600.1|PACid:26995062	-2.27136	1.79174e-11	1.66e-09	DEG
Potri.014G042600.1|PACid:27032998	-2.2699	7.5005e-11	6.11e-09	DEG
Potri.008G159800.1|PACid:27039559	-2.26859	2.91969e-11	2.6e-09	DEG
Potri.006G150300.1|PACid:27007555	-2.26747	3.57879e-15	6.32e-13	DEG
Potri.013G033300.1|PACid:26995951	-2.26432	1.66093e-09	9.96e-08	DEG
Potri.005G191400.4|PACid:27028395	-2.26395	4.94323e-14	7.46e-12	DEG
Potri.011G085700.1|PACid:27001897	-2.2633	1.50423e-07	5.95e-06	DEG
Potri.001G333300.1|PACid:27044980	-2.26285	2.9785e-11	2.64e-09	DEG
Potri.003G144100.1|PACid:26999484	-2.2616	7.55e-10	4.89e-08	DEG
Potri.001G235400.4|PACid:27044732	-2.26119	9.33101e-05	0.001772	DEG
Potri.001G235400.2|PACid:27044729	-2.26119	9.33283e-05	0.001772	DEG
Potri.001G235400.1|PACid:27044730	-2.26119	9.33328e-05	0.001772	DEG
Potri.001G235400.3|PACid:27044731	-2.26119	9.33386e-05	0.001772	DEG
Potri.007G015200.2|PACid:27014880	-2.26047	3.76089e-07	1.36e-05	DEG
Potri.008G079400.2|PACid:27037011	-2.25987	9.10345e-13	1.13e-10	DEG
Potri.004G005400.1|PACid:26992686	-2.2595	8.92997e-06	0.000230132	DEG
Potri.007G008500.1|PACid:27016535	-2.25834	3.06672e-13	4.14e-11	DEG
Potri.007G008500.2|PACid:27016534	-2.25834	3.06905e-13	4.14e-11	DEG
Potri.007G008500.3|PACid:27016533	-2.25834	3.0723e-13	4.14e-11	DEG
Potri.007G008500.4|PACid:27016536	-2.25834	3.07556e-13	4.14e-11	DEG
Potri.007G008500.5|PACid:27016532	-2.25834	3.07882e-13	4.14e-11	DEG
Potri.006G033400.1|PACid:27003712	-2.25408	8.09821e-07	2.72e-05	DEG
Potri.015G083200.1|PACid:27017911	-2.25397	1.20447e-14	1.99e-12	DEG
Potri.010G036900.4|PACid:26982868	-2.25322	0.00402757	0.0422367	DEG
Potri.007G105300.1|PACid:27017037	-2.25312	0.000772182	0.0107877	DEG
Potri.005G021200.2|PACid:27029635	-2.25155	0.00404422	0.0423248	DEG
Potri.002G257700.1|PACid:27024180	-2.25104	0.000106985	0.00199183	DEG
Potri.013G035700.1|PACid:26994357	-2.2451	1.06187e-08	5.26e-07	DEG
Potri.005G258900.1|PACid:27030507	-2.24474	9.66271e-08	4.01e-06	DEG
Potri.015G142200.1|PACid:27019415	-2.24422	1.12581e-14	1.88e-12	DEG
Potri.005G099300.6|PACid:27028726	-2.24385	6.20497e-17	1.43e-14	DEG
Potri.005G099300.15|PACid:27028721	-2.24385	6.32234e-17	1.44e-14	DEG
Potri.005G099300.2|PACid:27028722	-2.24385	6.32629e-17	1.44e-14	DEG
Potri.005G099300.3|PACid:27028724	-2.24385	6.33624e-17	1.44e-14	DEG
Potri.005G099300.4|PACid:27028725	-2.24385	6.3462e-17	1.44e-14	DEG
Potri.009G151600.1|PACid:26987027	-2.24151	4.96144e-08	2.16e-06	DEG
Potri.015G117000.1|PACid:27017237	-2.24112	0.0011961	0.0156024	DEG
Potri.006G131100.1|PACid:27006680	-2.24009	1.57211e-08	7.52e-07	DEG
Potri.005G145100.1|PACid:27028221	-2.23987	0.00404011	0.0423248	DEG
Potri.011G153800.2|PACid:27002224	-2.23971	0.000690145	0.00980886	DEG
Potri.012G005900.2|PACid:27051002	-2.23877	4.44701e-20	1.48e-17	DEG
Potri.012G005900.1|PACid:27051003	-2.23877	4.45899e-20	1.48e-17	DEG
Potri.001G105800.1|PACid:27046702	-2.23854	0.00396341	0.0416886	DEG
Potri.003G052900.1|PACid:26996517	-2.23847	8.36172e-07	2.8e-05	DEG
Potri.010G045100.1|PACid:26978869	-2.2384	1.37823e-09	8.4e-08	DEG
Potri.011G031300.1|PACid:27001370	-2.23689	1.6857e-08	8.02e-07	DEG
Potri.017G076400.1|PACid:26983966	-2.23649	8.00034e-10	5.16e-08	DEG
Potri.001G142600.2|PACid:27042548	-2.23612	1.82945e-06	5.64e-05	DEG
Potri.001G142600.3|PACid:27042550	-2.23612	1.82968e-06	5.64e-05	DEG
Potri.013G010500.1|PACid:26995700	-2.23395	3.13975e-10	2.22e-08	DEG
Potri.008G070200.1|PACid:27039546	-2.22883	0.0041289	0.0430392	DEG
Potri.004G034200.1|PACid:26989691	-2.22691	0.000785516	0.0109599	DEG
Potri.006G278300.1|PACid:27005971	-2.22657	0.00182108	0.0220315	DEG
Potri.001G082600.1|PACid:27043664	-2.22617	0.000587739	0.00855373	DEG
Potri.003G142400.1|PACid:26997731	-2.22581	7.23311e-08	3.06e-06	DEG
Potri.005G130400.1|PACid:27027369	-2.22366	3.8911e-10	2.68e-08	DEG
Potri.013G010400.1|PACid:26995915	-2.22221	3.92528e-06	0.000111918	DEG
Potri.013G128300.3|PACid:26995150	-2.222	8.14462e-12	8.31e-10	DEG
Potri.013G128300.4|PACid:26995151	-2.222	8.14141e-12	8.31e-10	DEG
Potri.013G128300.5|PACid:26995152	-2.222	8.14117e-12	8.31e-10	DEG
Potri.013G128300.2|PACid:26995153	-2.222	8.13838e-12	8.31e-10	DEG
Potri.008G012800.2|PACid:27036662	-2.22193	5.83422e-08	2.51e-06	DEG
Potri.002G239700.1|PACid:27024405	-2.22134	1.25473e-05	0.000310062	DEG
Potri.017G122300.1|PACid:26985248	-2.22067	0.000478301	0.00717781	DEG
Potri.008G063800.1|PACid:27036467	-2.21917	3.38167e-11	2.96e-09	DEG
Potri.015G070000.1|PACid:27019051	-2.21762	0.0028045	0.0316122	DEG
Potri.014G135100.1|PACid:27034308	-2.21558	1.51175e-06	4.77e-05	DEG
Potri.010G012400.2|PACid:26982807	-2.21558	0.00266713	0.0303508	DEG
Potri.010G012400.1|PACid:26982806	-2.2154	0.00266912	0.0303682	DEG
Potri.001G438700.1|PACid:27042253	-2.21339	3.5992e-09	2.02e-07	DEG
Potri.003G222200.2|PACid:26997645	-2.21329	6.70804e-10	4.38e-08	DEG
Potri.005G202300.1|PACid:27027949	-2.21245	3.69514e-08	1.65e-06	DEG
Potri.007G082900.1|PACid:27015706	-2.20886	1.34851e-07	5.39e-06	DEG
Potri.009G160800.1|PACid:26987196	-2.2079	9.3888e-07	3.1e-05	DEG
Potri.015G120100.1|PACid:27019178	-2.20764	3.82095e-06	0.000109157	DEG
Potri.001G113000.4|PACid:27045355	-2.20618	6.66615e-11	5.51e-09	DEG
Potri.001G113000.3|PACid:27045354	-2.20618	6.66189e-11	5.51e-09	DEG
Potri.006G228400.1|PACid:27007871	-2.20548	3.03176e-09	1.73e-07	DEG
Potri.008G176300.2|PACid:27037419	-2.20469	0.00195618	0.0233853	DEG
Potri.010G131100.1|PACid:26980933	-2.20405	1.81209e-05	0.00043074	DEG
Potri.001G172600.6|PACid:27042274	-2.19924	0.00314814	0.0346047	DEG
Potri.004G138400.6|PACid:26991798	-2.19809	0.000807025	0.0111981	DEG
Potri.015G035800.1|PACid:27018518	-2.19664	1.97951e-16	4.14e-14	DEG
Potri.010G160200.3|PACid:26978993	-2.19182	0.00398718	0.0418683	DEG
Potri.009G016600.1|PACid:26986062	-2.19158	7.1725e-18	1.85e-15	DEG
Potri.004G126000.1|PACid:26991818	-2.19034	0.000242862	0.00404574	DEG
Potri.008G097000.5|PACid:27036056	-2.18332	0.000734751	0.010333	DEG
Potri.001G420800.1|PACid:27040919	-2.18314	1.11532e-12	1.35e-10	DEG
Potri.001G143400.1|PACid:27040311	-2.18242	5.12679e-14	7.72e-12	DEG
Potri.006G027300.5|PACid:27005542	-2.18213	0.000625588	0.00904033	DEG
Potri.006G027300.2|PACid:27005541	-2.18095	6.29929e-09	3.29e-07	DEG
Potri.004G231500.3|PACid:26991963	-2.18074	0.00139928	0.0177373	DEG
Potri.016G020900.1|PACid:27012443	-2.17709	1.86697e-08	8.8e-07	DEG
Potri.007G143700.1|PACid:27016708	-2.17668	0.00298491	0.0332003	DEG
Potri.004G054600.1|PACid:26991222	-2.17612	4.22218e-10	2.87e-08	DEG
Potri.001G120300.1|PACid:27044205	-2.1751	2.60652e-06	7.74e-05	DEG
Potri.004G175800.2|PACid:26991805	-2.1721	1.54269e-07	6.09e-06	DEG
Potri.011G107500.1|PACid:27002638	-2.16959	1.09963e-12	1.34e-10	DEG
Potri.014G024000.4|PACid:27032708	-2.16564	8.3421e-09	4.23e-07	DEG
Potri.006G264300.2|PACid:27004663	-2.16497	0.000422888	0.00648128	DEG
Potri.005G001500.1|PACid:27031306	-2.16347	5.52577e-17	1.28e-14	DEG
Potri.003G071500.1|PACid:26999809	-2.16156	0.0019366	0.023219	DEG
Potri.008G002900.2|PACid:27039698	-2.16023	1.156e-11	1.13e-09	DEG
Potri.008G002900.8|PACid:27039704	-2.16023	1.15037e-11	1.13e-09	DEG
Potri.003G020400.1|PACid:26997051	-2.16021	5.63082e-15	9.79e-13	DEG
Potri.006G099500.1|PACid:27004387	-2.16003	5.51108e-07	1.93e-05	DEG
Potri.001G124400.1|PACid:27045803	-2.15973	0.00194977	0.0233343	DEG
Potri.006G010000.1|PACid:27005458	-2.15947	4.37904e-13	5.82e-11	DEG
Potri.013G007800.4|PACid:26995855	-2.15742	0.000220641	0.00372482	DEG
Potri.006G087700.1|PACid:27007154	-2.15475	1.63043e-07	6.4e-06	DEG
Potri.008G084800.1|PACid:27037429	-2.15294	7.29137e-06	0.000190907	DEG
Potri.008G084800.2|PACid:27037427	-2.15294	7.28695e-06	0.000190867	DEG
Potri.008G084800.3|PACid:27037428	-2.15294	7.28625e-06	0.000190867	DEG
Potri.008G084800.4|PACid:27037430	-2.15294	7.28555e-06	0.000190867	DEG
Potri.015G008000.3|PACid:27017217	-2.15278	2.56894e-05	0.000582747	DEG
Potri.001G213400.4|PACid:27047593	-2.15235	2.35201e-05	0.000540269	DEG
Potri.001G213400.3|PACid:27047592	-2.15229	2.35355e-05	0.000540435	DEG
Potri.005G166400.1|PACid:27030007	-2.14912	1.67028e-11	1.55e-09	DEG
Potri.008G132600.1|PACid:27039113	-2.14731	0.00418145	0.0434694	DEG
Potri.003G183100.1|PACid:26999729	-2.14312	8.50972e-13	1.06e-10	DEG
Potri.009G080600.1|PACid:26987595	-2.14271	0.000847863	0.0116659	DEG
Potri.009G080600.2|PACid:26987594	-2.14271	0.000847752	0.0116659	DEG
Potri.003G009000.1|PACid:26998748	-2.14128	0.000103665	0.00193552	DEG
Potri.014G072000.3|PACid:27033034	-2.14116	1.85738e-06	5.72e-05	DEG
Potri.009G058200.1|PACid:26987851	-2.14002	3.69779e-05	0.000797536	DEG
Potri.004G207500.1|PACid:26992305	-2.13971	1.6393e-09	9.85e-08	DEG
Potri.001G244800.1|PACid:27048635	-2.13969	4.14521e-09	2.29e-07	DEG
Potri.002G225500.2|PACid:27024762	-2.13931	4.01993e-06	0.000114293	DEG
Potri.010G042900.1|PACid:26980723	-2.13759	0.00316612	0.0347849	DEG
Potri.008G220600.1|PACid:27037780	-2.1368	5.35703e-10	3.56e-08	DEG
Potri.001G440300.1|PACid:27044106	-2.13665	1.80913e-07	7.03e-06	DEG
Potri.010G186000.1|PACid:26980630	-2.1365	0.00128003	0.0164904	DEG
Potri.014G154900.2|PACid:27034944	-2.1348	0.000822707	0.0113771	DEG
Potri.014G154900.3|PACid:27034945	-2.1348	0.000822546	0.0113771	DEG
Potri.014G043100.1|PACid:27035565	-2.13269	5.14361e-06	0.000141871	DEG
Potri.005G137500.1|PACid:27030295	-2.1326	1.13508e-11	1.12e-09	DEG
Potri.001G015400.1|PACid:27044198	-2.13196	1.34167e-07	5.36e-06	DEG
Potri.014G106400.2|PACid:27034202	-2.13143	1.03245e-10	8.1e-09	DEG
Potri.014G106400.3|PACid:27034200	-2.13143	1.03314e-10	8.1e-09	DEG
Potri.014G106400.4|PACid:27034201	-2.13143	1.03396e-10	8.1e-09	DEG
Potri.014G106400.5|PACid:27034203	-2.13143	1.03436e-10	8.1e-09	DEG
Potri.012G044900.4|PACid:27050597	-2.13137	0.000454361	0.00688158	DEG
Potri.014G088400.1|PACid:27034764	-2.13123	3.58796e-12	3.98e-10	DEG
Potri.003G079900.2|PACid:26997070	-2.13098	3.31962e-05	0.000726623	DEG
Potri.011G063800.1|PACid:27000817	-2.13078	4.25418e-14	6.61e-12	DEG
Potri.014G099900.1|PACid:27035277	-2.1306	2.84586e-06	8.38e-05	DEG
Potri.013G006100.1|PACid:26995400	-2.1303	2.38755e-09	1.39e-07	DEG
Potri.002G208400.1|PACid:27022753	-2.13023	6.03256e-06	0.000162426	DEG
Potri.008G146500.1|PACid:27038408	-2.12829	1.65736e-11	1.55e-09	DEG
Potri.016G034100.1|PACid:27012269	-2.12804	8.12851e-13	1.02e-10	DEG
Potri.005G228400.1|PACid:27027633	-2.12489	0.000214055	0.00362858	DEG
Potri.010G098700.1|PACid:26980961	-2.12216	1.67621e-09	1e-07	DEG
Potri.014G037200.1|PACid:27032946	-2.122	0.000775619	0.0108323	DEG
Potri.009G038800.1|PACid:26986271	-2.12174	2.20629e-05	0.000511458	DEG
Potri.004G105700.1|PACid:26991703	-2.11852	0.00274486	0.031036	DEG
Potri.004G161100.1|PACid:26992342	-2.11851	3.82827e-20	1.3e-17	DEG
Potri.007G042900.1|PACid:27015080	-2.11668	3.7746e-08	1.69e-06	DEG
Potri.007G090900.3|PACid:27016286	-2.11642	0.00394989	0.0415766	DEG
Potri.014G028900.5|PACid:27035429	-2.11602	8.76691e-16	1.68e-13	DEG
Potri.012G084700.1|PACid:27049928	-2.11562	7.4436e-11	6.07e-09	DEG
Potri.002G126100.1|PACid:27021904	-2.11165	0.000276238	0.00450107	DEG
Potri.002G023900.1|PACid:27021333	-2.11123	6.69366e-10	4.37e-08	DEG
Potri.002G249200.1|PACid:27022959	-2.11118	1.2814e-09	7.9e-08	DEG
Potri.015G052200.1|PACid:27017720	-2.11086	1.81511e-16	3.83e-14	DEG
Potri.015G052200.2|PACid:27017719	-2.11086	1.81777e-16	3.83e-14	DEG
Potri.010G200500.1|PACid:26978314	-2.10976	3.03723e-05	0.000672214	DEG
Potri.014G175700.2|PACid:27032198	-2.10913	1.58536e-15	2.91e-13	DEG
Potri.004G175800.1|PACid:26991804	-2.10638	0.000560073	0.00818563	DEG
Potri.006G008500.1|PACid:27004462	-2.10565	0.000321509	0.00511783	DEG
Potri.001G465800.1|PACid:27046674	-2.10398	3.34501e-08	1.51e-06	DEG
Potri.017G118900.2|PACid:26984984	-2.1009	4.19225e-10	2.85e-08	DEG
Potri.017G118900.1|PACid:26984985	-2.1009	4.19036e-10	2.85e-08	DEG
Potri.011G006700.2|PACid:27002773	-2.10056	5.55375e-05	0.00113846	DEG
Potri.011G006700.4|PACid:27002774	-2.10056	5.55039e-05	0.00113812	DEG
Potri.004G157600.3|PACid:26989101	-2.09946	5.86204e-05	0.00119381	DEG
Potri.003G005800.1|PACid:26998108	-2.09849	1.41874e-12	1.68e-10	DEG
Potri.003G005800.2|PACid:26998107	-2.09849	1.41997e-12	1.68e-10	DEG
Potri.004G173200.1|PACid:26991061	-2.09812	0.000150114	0.00266966	DEG
Potri.007G131300.2|PACid:27015516	-2.09732	3.61228e-12	3.99e-10	DEG
Potri.001G098800.1|PACid:27046711	-2.09563	0.00430309	0.044494	DEG
Potri.010G112200.4|PACid:26979275	-2.09437	2.96288e-08	1.35e-06	DEG
Potri.006G274000.1|PACid:27005151	-2.09106	8.05908e-12	8.28e-10	DEG
Potri.005G121000.1|PACid:27031671	-2.09043	4.76532e-09	2.57e-07	DEG
Potri.010G160200.6|PACid:26978992	-2.08952	0.000118647	0.00217012	DEG
Potri.005G144900.1|PACid:27027683	-2.08403	5.30489e-08	2.3e-06	DEG
Potri.006G178500.1|PACid:27005048	-2.08368	1.70898e-05	0.000408008	DEG
Potri.009G128500.1|PACid:26986542	-2.08257	7.12932e-05	0.00141496	DEG
Potri.002G185100.1|PACid:27021346	-2.08251	2.19787e-05	0.000510228	DEG
Potri.010G114200.1|PACid:26979282	-2.08112	4.0756e-08	1.81e-06	DEG
Potri.014G038300.3|PACid:27034612	-2.08091	4.70526e-08	2.06e-06	DEG
Potri.004G072900.1|PACid:26992344	-2.0788	1.98953e-13	2.76e-11	DEG
Potri.005G110000.2|PACid:27031042	-2.0768	4.24458e-10	2.88e-08	DEG
Potri.011G017500.1|PACid:27000636	-2.07668	0.000362419	0.00566177	DEG
Potri.011G017500.2|PACid:27000637	-2.07668	0.000362344	0.00566177	DEG
Potri.004G014800.1|PACid:26989955	-2.07667	6.86046e-12	7.13e-10	DEG
Potri.005G139200.1|PACid:27030282	-2.07652	0.00145029	0.0182568	DEG
Potri.014G102600.1|PACid:27033858	-2.07577	5.71928e-06	0.000155202	DEG
Potri.008G189400.2|PACid:27036608	-2.07481	4.84018e-07	1.71e-05	DEG
Potri.014G006100.1|PACid:27032687	-2.07389	4.84932e-08	2.12e-06	DEG
Potri.002G128100.3|PACid:27021436	-2.07368	0.000623073	0.00900796	DEG
Potri.002G128100.1|PACid:27021437	-2.07368	0.000623211	0.00900798	DEG
Potri.004G113500.1|PACid:26990812	-2.07214	0.000184255	0.00318438	DEG
Potri.013G087000.1|PACid:26995435	-2.07137	1.40352e-13	2e-11	DEG
Potri.004G100900.1|PACid:26991480	-2.06709	6.3787e-05	0.00128348	DEG
Potri.008G133500.3|PACid:27039986	-2.06693	4.25194e-11	3.62e-09	DEG
Potri.008G133500.2|PACid:27039985	-2.06693	4.25379e-11	3.62e-09	DEG
Potri.002G167500.2|PACid:27020861	-2.066	2.20508e-05	0.000511458	DEG
Potri.007G084800.1|PACid:27015690	-2.06506	0.00056995	0.00831886	DEG
Potri.002G083300.1|PACid:27023507	-2.0637	4.1005e-07	1.47e-05	DEG
Potri.014G034800.3|PACid:27034591	-2.06195	7.18057e-13	9.01e-11	DEG
Potri.013G076600.1|PACid:26994979	-2.06155	2.43502e-05	0.000556174	DEG
Potri.001G130100.1|PACid:27046063	-2.06115	7.02551e-06	0.000185278	DEG
Potri.015G117300.2|PACid:27017683	-2.06054	6.14892e-09	3.22e-07	DEG
Potri.015G117300.1|PACid:27017684	-2.06054	6.14732e-09	3.22e-07	DEG
Potri.017G084100.1|PACid:26985657	-2.06011	4.10564e-10	2.82e-08	DEG
Potri.007G046900.1|PACid:27017098	-2.06005	2.89818e-10	2.06e-08	DEG
Potri.001G253900.1|PACid:27045939	-2.05957	3.16234e-14	4.98e-12	DEG
Potri.004G151700.2|PACid:26992165	-2.05797	8.39357e-11	6.74e-09	DEG
Potri.002G159500.1|PACid:27021454	-2.05735	1.45657e-06	4.61e-05	DEG
Potri.004G151700.1|PACid:26992164	-2.05682	8.41726e-11	6.75e-09	DEG
Potri.003G089900.2|PACid:26999745	-2.05543	1.52912e-06	4.81e-05	DEG
Potri.003G089900.4|PACid:26999746	-2.05543	1.52842e-06	4.81e-05	DEG
Potri.004G138000.1|PACid:26990578	-2.05379	0.000170658	0.00298163	DEG
Potri.002G112800.3|PACid:27020231	-2.05341	6.73699e-05	0.00134729	DEG
Potri.002G112800.1|PACid:27020232	-2.05191	6.75763e-05	0.00135019	DEG
Potri.002G112800.2|PACid:27020230	-2.05191	6.74544e-05	0.00134857	DEG
Potri.006G127400.1|PACid:27004475	-2.05152	2.04887e-09	1.21e-07	DEG
Potri.017G052300.1|PACid:26985385	-2.05151	1.71246e-05	0.000408539	DEG
Potri.001G233000.1|PACid:27040196	-2.05094	1.59867e-11	1.5e-09	DEG
Potri.001G287400.4|PACid:27041964	-2.04946	1.38039e-11	1.33e-09	DEG
Potri.001G287400.3|PACid:27041965	-2.04946	1.38145e-11	1.33e-09	DEG
Potri.001G287400.1|PACid:27041966	-2.04946	1.38218e-11	1.33e-09	DEG
Potri.003G089300.2|PACid:26998177	-2.04863	1.11313e-10	8.65e-09	DEG
Potri.003G089300.1|PACid:26998178	-2.04863	1.11502e-10	8.66e-09	DEG
Potri.006G051700.1|PACid:27006006	-2.0479	3.50056e-12	3.89e-10	DEG
Potri.016G060900.1|PACid:27012481	-2.04425	0.00191128	0.0229478	DEG
Potri.001G134500.1|PACid:27041054	-2.04306	3.90642e-11	3.36e-09	DEG
Potri.005G246100.1|PACid:27030216	-2.04053	0.000109007	0.00202374	DEG
Potri.012G068500.1|PACid:27048867	-2.03756	8.71343e-12	8.87e-10	DEG
Potri.013G009400.1|PACid:26994415	-2.03439	9.4357e-12	9.47e-10	DEG
Potri.008G104300.1|PACid:27038664	-2.03343	2.77833e-07	1.03e-05	DEG
Potri.006G230800.2|PACid:27004087	-2.03183	6.76775e-16	1.3e-13	DEG
Potri.001G219300.1|PACid:27043656	-2.03022	4.60952e-09	2.49e-07	DEG
Potri.012G111600.1|PACid:27050042	-2.02931	1.40435e-09	8.55e-08	DEG
Potri.006G270900.1|PACid:27003547	-2.02878	1.40348e-10	1.07e-08	DEG
Potri.004G135600.1|PACid:26990062	-2.02543	0.00213342	0.0251826	DEG
Potri.001G009800.5|PACid:27047165	-2.02447	0.00368758	0.039308	DEG
Potri.012G091700.1|PACid:27049898	-2.02441	3.50787e-05	0.000761724	DEG
Potri.016G043100.1|PACid:27013557	-2.02239	7.34584e-07	2.5e-05	DEG
Potri.013G026500.4|PACid:26993710	-2.0216	0.000345501	0.00544657	DEG
Potri.013G026500.3|PACid:26993709	-2.0216	0.000345587	0.00544657	DEG
Potri.013G026500.2|PACid:26993707	-2.0216	0.000345731	0.00544657	DEG
Potri.013G026500.1|PACid:26993708	-2.0216	0.00034578	0.00544657	DEG
Potri.007G122100.1|PACid:27016591	-2.02128	6.24411e-07	2.16e-05	DEG
Potri.009G057200.1|PACid:26987936	-2.01477	7.44843e-15	1.28e-12	DEG
Potri.012G016200.2|PACid:27049427	-2.01341	3.89561e-07	1.4e-05	DEG
Potri.012G016200.3|PACid:27049428	-2.01341	3.89394e-07	1.4e-05	DEG
Potri.012G016200.5|PACid:27049429	-2.01341	3.89254e-07	1.4e-05	DEG
Potri.008G181900.1|PACid:27038594	-2.0125	1.60437e-09	9.65e-08	DEG
Potri.013G055100.1|PACid:26994917	-2.00894	1.71361e-08	8.15e-07	DEG
Potri.006G141200.1|PACid:27005240	-2.00879	1.1319e-11	1.12e-09	DEG
Potri.004G084000.1|PACid:26989503	-2.00858	5.30037e-10	3.53e-08	DEG
Potri.005G183000.1|PACid:27030698	-2.00676	2.6878e-05	0.000606559	DEG
Potri.002G021800.1|PACid:27020696	-2.00369	1.36869e-11	1.33e-09	DEG
Potri.004G123500.1|PACid:26991285	-2.0033	5.97041e-11	4.98e-09	DEG
Potri.012G016200.4|PACid:27049426	-2.00266	4.85091e-07	1.72e-05	DEG
Potri.001G225000.1|PACid:27045661	-2.00079	0.000194605	0.00333556	DEG
Potri.011G154300.1|PACid:27001426	-2.00064	5.8277e-06	0.000157818	DEG
Potri.008G066000.1|PACid:27039028	2.00025	3.09389e-06	9.03e-05	DEG
Potri.001G344100.4|PACid:27042608	2.00234	6.45139e-12	6.74e-10	DEG
Potri.010G072200.5|PACid:26982162	2.00423	1.82967e-09	1.09e-07	DEG
Potri.010G057000.1|PACid:26980280	2.00557	2.03808e-14	3.28e-12	DEG
Potri.004G234600.1|PACid:26992491	2.00609	6.03044e-18	1.57e-15	DEG
Potri.015G067500.1|PACid:27018480	2.00657	4.58214e-05	0.000964943	DEG
Potri.010G206600.1|PACid:26979183	2.00728	3.37918e-18	9.05e-16	DEG
Potri.001G103300.1|PACid:27045956	2.00772	2.63716e-07	9.83e-06	DEG
Potri.005G072500.1|PACid:27027643	2.0098	7.78383e-07	2.63e-05	DEG
Potri.011G128600.1|PACid:27000878	2.0123	9.38073e-05	0.00177987	DEG
Potri.011G003200.1|PACid:27003105	2.01687	2.64102e-05	0.000598477	DEG
Potri.002G202300.1|PACid:27023962	2.02225	1.81509e-18	4.97e-16	DEG
Potri.001G070900.1|PACid:27044692	2.02425	5.85732e-06	0.000158227	DEG
Potri.012G011300.1|PACid:27049926	2.0245	1.04863e-05	0.000264113	DEG
Potri.010G151600.1|PACid:26982440	2.02703	9.6681e-07	3.18e-05	DEG
Potri.005G240300.1|PACid:27027569	2.03017	5.4161e-13	6.97e-11	DEG
Potri.001G271700.1|PACid:27042551	2.03126	2.34993e-05	0.000539982	DEG
Potri.006G114600.1|PACid:27007553	2.03281	0.000867269	0.0119021	DEG
Potri.001G162800.1|PACid:27044968	2.03549	3.28649e-08	1.48e-06	DEG
Potri.006G090700.1|PACid:27003888	2.03788	1.35313e-06	4.32e-05	DEG
Potri.006G063700.1|PACid:27007781	2.03881	9.77175e-10	6.15e-08	DEG
Potri.006G063700.2|PACid:27007780	2.03881	9.77206e-10	6.15e-08	DEG
Potri.006G063700.4|PACid:27007782	2.03881	9.77515e-10	6.15e-08	DEG
Potri.006G063700.5|PACid:27007783	2.03881	9.78021e-10	6.15e-08	DEG
Potri.002G072100.4|PACid:27024001	2.043	7.20864e-05	0.00142854	DEG
Potri.001G230500.4|PACid:27045515	2.0473	0.00433845	0.0447466	DEG
Potri.001G092400.1|PACid:27041559	2.05309	1.64959e-09	9.9e-08	DEG
Potri.009G103700.1|PACid:26987400	2.057	7.03678e-11	5.78e-09	DEG
Potri.006G175500.1|PACid:27006734	2.05766	1.27728e-12	1.52e-10	DEG
Potri.014G164900.2|PACid:27035090	2.06523	0.00427714	0.0442886	DEG
Potri.007G087300.1|PACid:27015391	2.06768	3.92648e-06	0.000111918	DEG
Potri.017G089800.3|PACid:26985367	2.07053	4.52957e-10	3.05e-08	DEG
Potri.001G205300.1|PACid:27048684	2.07221	9.29798e-06	0.000238118	DEG
Potri.007G079200.1|PACid:27015410	2.07234	3.6422e-06	0.000104735	DEG
Potri.009G069400.2|PACid:26988689	2.0779	1.3639e-06	4.35e-05	DEG
Potri.008G074500.1|PACid:27037490	2.08212	1.43403e-07	5.7e-06	DEG
Potri.001G319800.1|PACid:27045998	2.0885	0.000453655	0.00687442	DEG
Potri.002G140300.1|PACid:27021675	2.08882	5.01845e-10	3.35e-08	DEG
Potri.016G118000.1|PACid:27013082	2.09018	2.5181e-19	7.64e-17	DEG
Potri.004G026200.1|PACid:26992568	2.09083	2.51602e-10	1.82e-08	DEG
Potri.004G213500.1|PACid:26990181	2.09297	2.54657e-06	7.59e-05	DEG
Potri.006G027800.1|PACid:27003502	2.09444	8.18399e-10	5.27e-08	DEG
Potri.013G116400.1|PACid:26995619	2.099	6.41921e-13	8.2e-11	DEG
Potri.011G130400.2|PACid:27002744	2.09954	0.00188337	0.0226762	DEG
Potri.017G053100.1|PACid:26984201	2.10148	0.00288916	0.0323383	DEG
Potri.003G114000.8|PACid:26999815	2.10292	1.37961e-05	0.000336859	DEG
Potri.008G144800.1|PACid:27039915	2.10373	0.00113689	0.0149701	DEG
Potri.008G080800.5|PACid:27036412	2.10807	6.44821e-17	1.45e-14	DEG
Potri.008G080800.3|PACid:27036411	2.10807	6.43609e-17	1.45e-14	DEG
Potri.003G169100.1|PACid:26998347	2.10913	1.47351e-05	0.000356729	DEG
Potri.011G001100.1|PACid:27000716	2.11026	8.59963e-05	0.00165515	DEG
Potri.003G083200.1|PACid:26999019	2.1105	2.93967e-14	4.64e-12	DEG
Potri.006G028000.1|PACid:27006946	2.11281	9.41221e-11	7.46e-09	DEG
Potri.016G022400.1|PACid:27011782	2.11299	4.29341e-19	1.27e-16	DEG
Potri.003G143000.1|PACid:26996651	2.11782	1.10764e-13	1.6e-11	DEG
Potri.010G199600.1|PACid:26980442	2.11835	5.33605e-16	1.05e-13	DEG
Potri.008G156800.1|PACid:27036944	2.11989	0.00137231	0.0174833	DEG
Potri.008G156800.2|PACid:27036943	2.11989	0.00137122	0.0174762	DEG
Potri.006G214300.1|PACid:27008744	2.12527	2.81399e-10	2.01e-08	DEG
Potri.012G001400.1|PACid:27051097	2.12722	1.07718e-06	3.52e-05	DEG
Potri.007G107900.1|PACid:27015281	2.12851	6.15189e-05	0.0012451	DEG
Potri.002G078900.3|PACid:27023408	2.12852	5.64498e-08	2.43e-06	DEG
Potri.002G078900.2|PACid:27023410	2.12852	5.65463e-08	2.44e-06	DEG
Potri.002G078900.4|PACid:27023409	2.12868	5.6203e-08	2.42e-06	DEG
Potri.010G121600.1|PACid:26979984	2.13122	1.34599e-05	0.000329754	DEG
Potri.016G134200.1|PACid:27012216	2.13141	1.36212e-09	8.31e-08	DEG
Potri.014G049900.1|PACid:27033722	2.13273	5.65076e-12	5.95e-10	DEG
Potri.006G065700.1|PACid:27008360	2.1353	7.23121e-06	0.000190015	DEG
Potri.001G466100.1|PACid:27043000	2.13598	0.00109871	0.0145528	DEG
Potri.007G048800.1|PACid:27014622	2.13989	4.14773e-10	2.84e-08	DEG
Potri.002G102100.2|PACid:27022884	2.14182	0.00189356	0.0227581	DEG
Potri.002G102100.3|PACid:27022883	2.14182	0.00189196	0.0227503	DEG
Potri.003G146100.1|PACid:26997385	2.14221	2.35386e-13	3.23e-11	DEG
Potri.004G018000.1|PACid:26989351	2.14366	1.73565e-09	1.04e-07	DEG
Potri.002G002200.1|PACid:27023676	2.1457	2.41535e-11	2.2e-09	DEG
Potri.005G214000.1|PACid:27028151	2.14954	3.0585e-07	1.12e-05	DEG
Potri.011G130500.1|PACid:27000661	2.15049	1.04691e-12	1.28e-10	DEG
Potri.001G338400.1|PACid:27047713	2.16332	1.20334e-16	2.62e-14	DEG
Potri.001G338400.2|PACid:27047714	2.16332	1.20542e-16	2.62e-14	DEG
Potri.012G060600.2|PACid:27050680	2.16414	3.16029e-17	7.56e-15	DEG
Potri.016G065900.1|PACid:27013765	2.17154	1.20418e-14	1.99e-12	DEG
Potri.007G083400.1|PACid:27016504	2.17433	7.80998e-07	2.64e-05	DEG
Potri.014G149400.2|PACid:27034821	2.18015	1.20719e-09	7.46e-08	DEG
Potri.015G004500.1|PACid:27018068	2.18295	8.01272e-21	2.95e-18	DEG
Potri.011G143300.1|PACid:27002112	2.18573	2.37223e-06	7.12e-05	DEG
Potri.010G193000.1|PACid:26982473	2.18886	4.1907e-11	3.58e-09	DEG
Potri.013G145300.1|PACid:26994707	2.19318	6.30175e-09	3.29e-07	DEG
Potri.017G084000.1|PACid:26985025	2.19494	3.06358e-12	3.44e-10	DEG
Potri.013G158500.1|PACid:26994522	2.19529	0.00341804	0.0370194	DEG
Potri.001G149400.1|PACid:27041504	2.19539	1.22291e-15	2.27e-13	DEG
Potri.016G089500.1|PACid:27013448	2.1954	3.92786e-06	0.000111918	DEG
Potri.004G033100.1|PACid:26990696	2.20254	4.03533e-09	2.24e-07	DEG
Potri.008G103900.1|PACid:27036935	2.20495	9.07114e-07	3.01e-05	DEG
Potri.001G289700.1|PACid:27045958	2.20504	7.68245e-17	1.72e-14	DEG
Potri.003G190600.1|PACid:27000054	2.20512	0.000552204	0.00807784	DEG
Potri.005G125400.1|PACid:27031683	2.20759	0.000801637	0.0111398	DEG
Potri.007G108700.1|PACid:27016610	2.20852	2.51191e-06	7.49e-05	DEG
Potri.009G099200.1|PACid:26988273	2.20893	0.00154183	0.0192318	DEG
Potri.015G026700.1|PACid:27018820	2.21366	6.54348e-13	8.34e-11	DEG
Potri.013G018000.1|PACid:26995191	2.22509	3.99075e-06	0.000113562	DEG
Potri.006G128800.1|PACid:27007006	2.22545	2.94445e-06	8.63e-05	DEG
Potri.004G173400.2|PACid:26989782	2.22629	6.71388e-12	7e-10	DEG
Potri.004G201500.1|PACid:26992345	2.23128	1.09319e-08	5.4e-07	DEG
Potri.005G022600.1|PACid:27030145	2.2384	3.35382e-09	1.9e-07	DEG
Potri.015G108500.1|PACid:27017693	2.24168	4.44865e-14	6.89e-12	DEG
Potri.008G182300.2|PACid:27038852	2.24272	7.58069e-06	0.000197771	DEG
Potri.005G186200.1|PACid:27029398	2.24277	6.08292e-05	0.00123266	DEG
Potri.014G180600.1|PACid:27033215	2.24474	3.8797e-10	2.68e-08	DEG
Potri.005G020200.1|PACid:27029097	2.24853	0.00253304	0.0290927	DEG
Potri.001G388900.1|PACid:27044511	2.25203	3.81044e-14	5.96e-12	DEG
Potri.010G191300.1|PACid:26982743	2.25293	4.97032e-12	5.29e-10	DEG
Potri.011G115600.1|PACid:27002653	2.25421	6.36944e-22	2.63e-19	DEG
Potri.005G166100.1|PACid:27029213	2.26294	2.46017e-10	1.78e-08	DEG
Potri.006G249200.1|PACid:27007943	2.2671	2.31266e-14	3.7e-12	DEG
Potri.003G088400.2|PACid:26999504	2.26799	1.23836e-13	1.78e-11	DEG
Potri.006G093200.1|PACid:27007820	2.27663	0.00485237	0.0488281	DEG
Potri.008G050200.5|PACid:27037051	2.28039	0.0021624	0.0254699	DEG
Potri.003G088400.4|PACid:26999506	2.28173	1.53874e-13	2.17e-11	DEG
Potri.010G034700.1|PACid:26979352	2.28387	2.76644e-08	1.27e-06	DEG
Potri.011G036500.1|PACid:27000821	2.28443	0.00061726	0.00893772	DEG
Potri.005G162300.1|PACid:27029226	2.29113	1.15701e-12	1.4e-10	DEG
Potri.001G192600.1|PACid:27041563	2.29185	6.65246e-06	0.000176792	DEG
Potri.008G170900.1|PACid:27039805	2.29463	2.50549e-05	0.000570526	DEG
Potri.002G197900.1|PACid:27023519	2.29587	6.3019e-16	1.23e-13	DEG
Potri.004G173400.1|PACid:26989781	2.29719	3.4657e-11	3.02e-09	DEG
Potri.002G090700.4|PACid:27021525	2.29835	1.12196e-13	1.62e-11	DEG
Potri.008G053100.1|PACid:27038218	2.30029	3.36545e-12	3.74e-10	DEG
Potri.008G053100.2|PACid:27038217	2.30029	3.36446e-12	3.74e-10	DEG
Potri.008G053100.5|PACid:27038216	2.30029	3.36427e-12	3.74e-10	DEG
Potri.007G026400.1|PACid:27017056	2.30067	6.27144e-09	3.28e-07	DEG
Potri.006G177500.1|PACid:27004299	2.30079	0.00466691	0.0473812	DEG
Potri.014G193800.1|PACid:27034253	2.30085	3.17487e-11	2.8e-09	DEG
Potri.005G051800.1|PACid:27031735	2.30435	5.42252e-07	1.9e-05	DEG
Potri.008G061800.1|PACid:27036374	2.30464	0.000255123	0.00421612	DEG
Potri.002G022600.2|PACid:27021768	2.30978	5.58368e-07	1.95e-05	DEG
Potri.001G152300.1|PACid:27044047	2.31186	4.09194e-09	2.26e-07	DEG
Potri.002G102100.1|PACid:27022880	2.31409	6.30731e-14	9.39e-12	DEG
Potri.008G102800.5|PACid:27038981	2.32028	0.0011668	0.0152963	DEG
Potri.008G102800.6|PACid:27038982	2.32028	0.0011667	0.0152963	DEG
Potri.015G147500.1|PACid:27019250	2.33021	1.66117e-10	1.25e-08	DEG
Potri.017G083700.1|PACid:26984283	2.33058	6.73551e-14	9.99e-12	DEG
Potri.002G191600.1|PACid:27021288	2.33362	2.11867e-11	1.95e-09	DEG
Potri.005G251000.3|PACid:27029844	2.33623	8.96461e-17	1.98e-14	DEG
Potri.005G230900.1|PACid:27031465	2.33776	4.98325e-05	0.00104039	DEG
Potri.010G043900.1|PACid:26982855	2.34237	8.13718e-06	0.000210862	DEG
Potri.017G102000.1|PACid:26983417	2.34628	2.69114e-09	1.56e-07	DEG
Potri.014G141900.1|PACid:27033214	2.34895	9.69881e-14	1.41e-11	DEG
Potri.010G092400.1|PACid:26980982	2.35398	9.67901e-10	6.11e-08	DEG
Potri.010G092400.2|PACid:26980981	2.35398	9.67514e-10	6.11e-08	DEG
Potri.013G005900.1|PACid:26993913	2.35523	2.31096e-05	0.000532333	DEG
Potri.001G054400.1|PACid:27042250	2.35621	8.74752e-15	1.49e-12	DEG
Potri.010G191200.3|PACid:26982765	2.35811	0.00122409	0.015918	DEG
Potri.005G061000.1|PACid:27031173	2.35816	2.31702e-05	0.000533355	DEG
Potri.014G129000.2|PACid:27032047	2.36119	0.00245675	0.0283545	DEG
Potri.010G005600.1|PACid:26981799	2.36324	3.81064e-05	0.000818252	DEG
Potri.015G042800.3|PACid:27017345	2.36436	5.86241e-09	3.1e-07	DEG
Potri.002G126300.1|PACid:27021660	2.36513	6.42487e-20	2.06e-17	DEG
Potri.012G049500.1|PACid:27049132	2.37422	9.66e-09	4.84e-07	DEG
Potri.010G059400.2|PACid:26980407	2.38055	0.000297812	0.00480481	DEG
Potri.016G105900.4|PACid:27013411	2.38879	5.07136e-09	2.72e-07	DEG
Potri.016G105900.2|PACid:27013412	2.38879	5.10193e-09	2.74e-07	DEG
Potri.016G065900.7|PACid:27013770	2.3929	9.65584e-06	0.000246608	DEG
Potri.004G174100.1|PACid:26990753	2.39445	3.93589e-20	1.33e-17	DEG
Potri.006G030000.1|PACid:27004979	2.40226	5.59417e-09	2.97e-07	DEG
Potri.001G307700.1|PACid:27043104	2.40414	5.16925e-08	2.24e-06	DEG
Potri.001G103400.1|PACid:27046466	2.40482	1.99569e-17	4.83e-15	DEG
Potri.001G103400.2|PACid:27046467	2.40482	1.99179e-17	4.83e-15	DEG
Potri.001G352400.1|PACid:27041689	2.41021	0.000294042	0.00474983	DEG
Potri.002G033400.1|PACid:27021888	2.41206	4.68915e-20	1.54e-17	DEG
Potri.006G032300.1|PACid:27007994	2.41329	1.1678e-14	1.94e-12	DEG
Potri.009G090600.1|PACid:26987848	2.41935	4.53431e-08	1.99e-06	DEG
Potri.008G133200.1|PACid:27038404	2.41956	8.66147e-08	3.62e-06	DEG
Potri.010G173600.1|PACid:26980993	2.41971	7.88626e-09	4.02e-07	DEG
Potri.007G108200.1|PACid:27016455	2.42016	4.96847e-09	2.67e-07	DEG
Potri.001G411000.1|PACid:27046841	2.43127	0.00295211	0.0328969	DEG
Potri.016G101700.1|PACid:27011929	2.43883	1.47025e-20	5.29e-18	DEG
Potri.001G042600.1|PACid:27047630	2.43977	6.58271e-23	2.95e-20	DEG
Potri.017G036700.1|PACid:26984713	2.442	1.34138e-10	1.03e-08	DEG
Potri.014G154200.1|PACid:27035555	2.4459	0.001192	0.0155644	DEG
Potri.008G160200.1|PACid:27038245	2.4497	7.01725e-06	0.000185135	DEG
Potri.011G129700.1|PACid:27001809	2.4568	6.72351e-09	3.49e-07	DEG
Potri.010G115500.1|PACid:26982550	2.46299	6.8027e-12	7.08e-10	DEG
Potri.003G103900.1|PACid:26996290	2.46369	5.40152e-06	0.000147828	DEG
Potri.005G102300.1|PACid:27031663	2.46479	2.6407e-18	7.12e-16	DEG
Potri.004G075200.1|PACid:26991469	2.46542	2.96309e-05	0.000659152	DEG
Potri.006G115300.1|PACid:27004865	2.46834	8.52319e-17	1.89e-14	DEG
Potri.002G063500.1|PACid:27022047	2.46942	1.71568e-12	2e-10	DEG
Potri.005G069500.1|PACid:27028167	2.4764	5.25079e-20	1.71e-17	DEG
Potri.009G048700.1|PACid:26988403	2.48622	9.22758e-19	2.57e-16	DEG
Potri.003G122400.1|PACid:27000146	2.4871	2.82943e-11	2.53e-09	DEG
Potri.004G092200.1|PACid:26990433	2.48752	0.00146664	0.0184201	DEG
Potri.007G065400.2|PACid:27015590	2.49506	0.000119676	0.00218467	DEG
Potri.012G052800.1|PACid:27049696	2.50619	5.04286e-05	0.00105082	DEG
Potri.002G055100.3|PACid:27023673	2.50756	0.00152699	0.0190903	DEG
Potri.012G032900.1|PACid:27050682	2.51257	0.00023816	0.0039826	DEG
Potri.012G032900.2|PACid:27050681	2.51257	0.000238044	0.00398167	DEG
Potri.005G185700.1|PACid:27030808	2.52119	8.38587e-19	2.37e-16	DEG
Potri.002G089800.4|PACid:27022127	2.52869	0.00331894	0.0362089	DEG
Potri.006G236300.1|PACid:27006965	2.53061	0.00131991	0.0169277	DEG
Potri.014G039000.1|PACid:27032057	2.53155	3.18355e-08	1.44e-06	DEG
Potri.001G466200.1|PACid:27047251	2.53649	0.00165173	0.0203147	DEG
Potri.008G036900.1|PACid:27036612	2.53859	9.42512e-08	3.91e-06	DEG
Potri.004G186200.1|PACid:26992715	2.54881	3.67184e-05	0.000792602	DEG
Potri.002G147100.1|PACid:27020043	2.55166	5.49344e-05	0.00112963	DEG
Potri.002G193800.1|PACid:27021189	2.55367	2.43568e-05	0.000556174	DEG
Potri.008G068700.1|PACid:27037181	2.55615	0.000118956	0.00217456	DEG
Potri.006G219100.1|PACid:27005319	2.55908	0.000167909	0.00294302	DEG
Potri.006G164600.1|PACid:27004044	2.5648	5.31841e-12	5.63e-10	DEG
Potri.015G144700.1|PACid:27019627	2.56546	2.4774e-20	8.78e-18	DEG
Potri.006G178200.1|PACid:27008409	2.57418	0.0011648	0.0152762	DEG
Potri.003G109200.2|PACid:26999654	2.58001	1.62942e-12	1.91e-10	DEG
Potri.009G024300.1|PACid:26988045	2.58521	1.1713e-15	2.19e-13	DEG
Potri.010G199600.4|PACid:26980444	2.58527	0.000227375	0.00382274	DEG
Potri.009G045800.3|PACid:26987579	2.58799	0.000317245	0.00506472	DEG
Potri.005G105800.2|PACid:27030513	2.5882	0.00161925	0.0199883	DEG
Potri.002G240700.1|PACid:27023960	2.591	0.000420877	0.00645893	DEG
Potri.015G099700.2|PACid:27017548	2.5945	5.66539e-05	0.001157	DEG
Potri.014G156100.1|PACid:27035315	2.59498	6.22904e-05	0.001258	DEG
Potri.014G156100.2|PACid:27035314	2.59498	6.22002e-05	0.00125705	DEG
Potri.014G034300.1|PACid:27034225	2.59666	0.00106484	0.0141407	DEG
Potri.002G234700.1|PACid:27023636	2.59867	1.10564e-15	2.09e-13	DEG
Potri.004G182000.1|PACid:26992659	2.60588	2.29454e-05	0.000529108	DEG
Potri.001G235200.1|PACid:27042927	2.60728	0.00245738	0.0283545	DEG
Potri.005G194500.2|PACid:27028155	2.60807	4.78092e-14	7.34e-12	DEG
Potri.005G194500.1|PACid:27028154	2.60807	4.78059e-14	7.34e-12	DEG
Potri.004G019900.2|PACid:26991571	2.61304	4.30122e-12	4.63e-10	DEG
Potri.008G026100.1|PACid:27039788	2.6139	9.03684e-21	3.31e-18	DEG
Potri.003G183800.1|PACid:26997770	2.61421	4.15871e-20	1.4e-17	DEG
Potri.017G106900.1|PACid:26985118	2.61947	1.1374e-21	4.52e-19	DEG
Potri.017G106900.2|PACid:26985117	2.61953	1.13531e-21	4.52e-19	DEG
Potri.001G245200.1|PACid:27042457	2.62074	2.16596e-19	6.66e-17	DEG
Potri.002G108100.1|PACid:27021911	2.62509	2.2927e-07	8.7e-06	DEG
Potri.007G138100.1|PACid:27014992	2.62896	1.50395e-09	9.08e-08	DEG
Potri.002G090700.2|PACid:27021523	2.63397	8.99536e-08	3.75e-06	DEG
Potri.002G090700.5|PACid:27021524	2.63397	8.99137e-08	3.75e-06	DEG
Potri.014G069100.1|PACid:27032651	2.63954	2.34028e-23	1.13e-20	DEG
Potri.014G069100.4|PACid:27032652	2.63954	2.34642e-23	1.13e-20	DEG
Potri.002G165000.1|PACid:27022428	2.64063	1.904e-15	3.45e-13	DEG
Potri.008G160200.2|PACid:27038246	2.64404	0.00488013	0.0490445	DEG
Potri.004G214300.1|PACid:26991959	2.64467	4.13644e-25	2.2e-22	DEG
Potri.003G059900.1|PACid:27000160	2.64619	4.47396e-06	0.000125514	DEG
Potri.002G076600.1|PACid:27024199	2.65092	0.000344221	0.00543056	DEG
Potri.006G109600.1|PACid:27007845	2.6528	4.70429e-25	2.49e-22	DEG
Potri.010G056300.1|PACid:26979545	2.65782	1.48387e-10	1.13e-08	DEG
Potri.010G059400.1|PACid:26980408	2.66348	0.00111306	0.0146977	DEG
Potri.010G061700.1|PACid:26978879	2.66877	6.43704e-08	2.74e-06	DEG
Potri.003G073300.1|PACid:26996531	2.67044	3.02354e-06	8.84e-05	DEG
Potri.010G119100.1|PACid:26979005	2.67085	6.31482e-07	2.18e-05	DEG
Potri.009G053700.23|PACid:26988556	2.6784	1.24826e-12	1.49e-10	DEG
Potri.001G254800.1|PACid:27042718	2.6785	1.3364e-11	1.3e-09	DEG
Potri.008G032000.1|PACid:27037698	2.68109	8.8206e-22	3.55e-19	DEG
Potri.004G034400.2|PACid:26990380	2.68219	0.00243189	0.0281232	DEG
Potri.007G141700.1|PACid:27015471	2.68245	0.00197229	0.0235363	DEG
Potri.012G041900.2|PACid:27049832	2.68529	6.37084e-22	2.63e-19	DEG
Potri.012G041900.1|PACid:27049831	2.68529	6.37351e-22	2.63e-19	DEG
Potri.004G003200.1|PACid:26990078	2.68535	1.47896e-25	8.08e-23	DEG
Potri.003G162500.1|PACid:26998492	2.68598	0.00196143	0.0234395	DEG
Potri.003G162500.2|PACid:26998491	2.68598	0.00196088	0.0234372	DEG
Potri.005G251000.4|PACid:27029845	2.688	0.000436905	0.00667115	DEG
Potri.011G129000.1|PACid:27003276	2.69	9.30421e-09	4.67e-07	DEG
Potri.003G187200.1|PACid:26997275	2.69012	0.0041139	0.0429306	DEG
Potri.008G159500.3|PACid:27036505	2.69322	6.16343e-27	3.96e-24	DEG
Potri.003G082400.1|PACid:26996921	2.69348	1.26724e-23	6.24e-21	DEG
Potri.009G002200.1|PACid:26988525	2.69549	0.00144469	0.0182001	DEG
Potri.001G061600.1|PACid:27043128	2.70944	2.41901e-08	1.12e-06	DEG
Potri.011G106300.1|PACid:27001236	2.71247	5.26237e-20	1.71e-17	DEG
Potri.015G042800.7|PACid:27017344	2.71411	1.88216e-15	3.42e-13	DEG
Potri.004G167500.1|PACid:26993106	2.71492	5.25884e-15	9.17e-13	DEG
Potri.010G066600.1|PACid:26980125	2.72228	1.54775e-17	3.84e-15	DEG
Potri.010G066600.2|PACid:26980124	2.72228	1.54817e-17	3.84e-15	DEG
Potri.003G113300.1|PACid:26997147	2.72666	1.69188e-12	1.98e-10	DEG
Potri.007G105800.1|PACid:27014801	2.72797	0.0043512	0.0448429	DEG
Potri.004G021300.1|PACid:26989238	2.72908	0.000227301	0.00382247	DEG
Potri.005G027900.1|PACid:27028147	2.7328	1.56556e-11	1.47e-09	DEG
Potri.005G027900.2|PACid:27028148	2.7328	1.56451e-11	1.47e-09	DEG
Potri.012G001500.2|PACid:27048969	2.73439	1.82787e-27	1.2e-24	DEG
Potri.004G081300.1|PACid:26993053	2.73723	0.00225289	0.026389	DEG
Potri.001G263400.1|PACid:27045979	2.74349	8.23838e-07	2.77e-05	DEG
Potri.008G097900.1|PACid:27038682	2.74617	2.85311e-06	8.38e-05	DEG
Potri.008G097900.2|PACid:27038681	2.74617	2.84939e-06	8.38e-05	DEG
Potri.008G097900.3|PACid:27038683	2.74617	2.84851e-06	8.38e-05	DEG
Potri.001G191800.1|PACid:27046951	2.75575	3.65621e-05	0.000790009	DEG
Potri.008G174100.1|PACid:27036975	2.75898	6.13594e-24	3.09e-21	DEG
Potri.010G133600.1|PACid:26979111	2.76126	3.23184e-09	1.83e-07	DEG
Potri.002G119400.1|PACid:27024317	2.76469	0.00387438	0.0409	DEG
Potri.002G122600.1|PACid:27020686	2.76873	3.79741e-28	2.77e-25	DEG
Potri.005G048700.3|PACid:27027325	2.78894	0.000534573	0.00786028	DEG
Potri.008G159500.2|PACid:27036506	2.78967	3.6954e-24	1.88e-21	DEG
Potri.005G072000.1|PACid:27027668	2.79766	1.15476e-09	7.19e-08	DEG
Potri.017G051800.2|PACid:26984092	2.80133	7.30406e-07	2.49e-05	DEG
Potri.017G051800.1|PACid:26984093	2.80133	7.29713e-07	2.48e-05	DEG
Potri.010G224900.1|PACid:26981308	2.80172	0.00156176	0.0194547	DEG
Potri.009G129200.1|PACid:26988102	2.80251	0.00186799	0.0225117	DEG
Potri.010G065700.1|PACid:26982632	2.80772	0.000735532	0.0103418	DEG
Potri.006G279300.1|PACid:27005912	2.81095	0.000116857	0.00214276	DEG
Potri.005G024800.1|PACid:27028595	2.82257	1.251e-21	4.94e-19	DEG
Potri.001G334500.1|PACid:27041892	2.82359	1.62053e-26	9.83e-24	DEG
Potri.004G007500.1|PACid:26990493	2.84378	3.81792e-14	5.96e-12	DEG
Potri.008G180500.1|PACid:27036684	2.8496	1.3983e-13	1.99e-11	DEG
Potri.011G034400.1|PACid:27003089	2.85521	0.000523901	0.00774096	DEG
Potri.002G240300.1|PACid:27024251	2.85565	0.000698839	0.0099045	DEG
Potri.002G166300.1|PACid:27023680	2.8591	1.41383e-27	9.55e-25	DEG
Potri.003G122000.1|PACid:26998199	2.86037	9.95724e-10	6.25e-08	DEG
Potri.010G060900.2|PACid:26979077	2.87648	1.17757e-15	2.19e-13	DEG
Potri.010G060900.1|PACid:26979076	2.87648	1.1778e-15	2.19e-13	DEG
Potri.008G100300.2|PACid:27036032	2.88023	1.323e-07	5.3e-06	DEG
Potri.001G167100.3|PACid:27046662	2.88297	1.99555e-31	1.92e-28	DEG
Potri.013G062400.1|PACid:26994529	2.88385	0.000323781	0.00515025	DEG
Potri.010G227000.2|PACid:26980032	2.8934	9.78475e-23	4.33e-20	DEG
Potri.007G142000.1|PACid:27015116	2.89444	1.32268e-23	6.47e-21	DEG
Potri.010G196300.1|PACid:26981645	2.89844	0.00173395	0.0211518	DEG
Potri.008G065600.1|PACid:27037041	2.90032	9.16022e-31	8.09e-28	DEG
Potri.008G065600.6|PACid:27037039	2.90032	9.20724e-31	8.09e-28	DEG
Potri.008G065600.7|PACid:27037040	2.90032	9.25633e-31	8.09e-28	DEG
Potri.002G097800.1|PACid:27024739	2.90083	4.55092e-22	1.98e-19	DEG
Potri.016G016100.1|PACid:27011683	2.90481	0.00245752	0.0283545	DEG
Potri.001G318500.1|PACid:27046591	2.91655	2.10094e-20	7.48e-18	DEG
Potri.008G019600.1|PACid:27037467	2.91805	0.000241086	0.0040264	DEG
Potri.001G007000.1|PACid:27048198	2.92453	1.18532e-26	7.33e-24	DEG
Potri.005G215600.1|PACid:27028833	2.92628	2.58892e-13	3.52e-11	DEG
Potri.004G179300.1|PACid:26989675	2.93067	0.000113537	0.00209184	DEG
Potri.005G096900.3|PACid:27030949	2.93131	0.000289127	0.00467966	DEG
Potri.004G169200.1|PACid:26991675	2.93626	9.29813e-09	4.67e-07	DEG
Potri.008G054000.1|PACid:27038346	2.94302	5.73182e-22	2.43e-19	DEG
Potri.005G250700.1|PACid:27027766	2.94579	0.000128747	0.0023295	DEG
Potri.005G250700.4|PACid:27027767	2.94579	0.000128734	0.0023295	DEG
Potri.011G037100.1|PACid:27001624	2.94888	1.00718e-07	4.15e-06	DEG
Potri.013G067000.1|PACid:26995742	2.94947	9.05455e-09	4.55e-07	DEG
Potri.003G019900.1|PACid:26998603	2.95185	2.15029e-05	0.000500424	DEG
Potri.006G024200.1|PACid:27005208	2.95185	0.00124044	0.0160784	DEG
Potri.015G137500.1|PACid:27018935	2.95259	1.1811e-09	7.32e-08	DEG
Potri.005G024500.1|PACid:27030117	2.95513	2.16268e-12	2.5e-10	DEG
Potri.011G056600.2|PACid:27002948	2.95709	0.0029682	0.0330537	DEG
Potri.010G224800.1|PACid:26982953	2.95811	1.04258e-24	5.47e-22	DEG
Potri.010G061100.1|PACid:26979696	2.96616	1.46823e-19	4.54e-17	DEG
Potri.015G019200.8|PACid:27019687	2.97265	0.00253463	0.0291058	DEG
Potri.002G032700.1|PACid:27023616	2.97555	0.000164306	0.00289301	DEG
Potri.009G118800.1|PACid:26988652	2.97695	6.61907e-13	8.39e-11	DEG
Potri.009G118800.2|PACid:26988653	2.97695	6.62269e-13	8.39e-11	DEG
Potri.010G107000.1|PACid:26978894	2.98096	0.00472101	0.0478342	DEG
Potri.003G152300.2|PACid:27000226	2.98318	4.74947e-19	1.39e-16	DEG
Potri.001G303900.1|PACid:27041678	2.98599	5.39584e-21	2.07e-18	DEG
Potri.011G150300.1|PACid:27002046	2.98716	1.41713e-17	3.54e-15	DEG
Potri.001G466700.1|PACid:27041842	2.98924	4.93979e-12	5.28e-10	DEG
Potri.007G043800.1|PACid:27016383	2.99255	6.51733e-23	2.95e-20	DEG
Potri.014G089700.1|PACid:27035135	2.99631	4.23431e-05	0.000899499	DEG
Potri.002G019300.2|PACid:27020650	2.99991	9.02702e-05	0.00172373	DEG
Potri.005G171400.2|PACid:27027365	3.01222	7.59022e-11	6.16e-09	DEG
Potri.005G171400.3|PACid:27027366	3.01222	7.58565e-11	6.16e-09	DEG
Potri.001G393800.1|PACid:27040945	3.02456	4.51963e-17	1.05e-14	DEG
Potri.004G036200.1|PACid:26991009	3.02675	0.00112305	0.0148086	DEG
Potri.001G245200.6|PACid:27042459	3.03086	4.51314e-30	3.65e-27	DEG
Potri.004G234300.3|PACid:26991494	3.03194	7.59007e-14	1.12e-11	DEG
Potri.004G234300.1|PACid:26991493	3.03194	7.60241e-14	1.12e-11	DEG
Potri.001G199100.1|PACid:27046413	3.03456	8.82667e-19	2.48e-16	DEG
Potri.005G064400.1|PACid:27028512	3.05509	8.0354e-05	0.00156194	DEG
Potri.003G129500.2|PACid:26998494	3.07103	0.00207824	0.0246022	DEG
Potri.001G235500.2|PACid:27045471	3.07583	0.00415384	0.0432713	DEG
Potri.009G081800.1|PACid:26985815	3.08205	3.47951e-05	0.000757321	DEG
Potri.010G085600.1|PACid:26979422	3.0839	9.74216e-06	0.000248619	DEG
Potri.004G125000.1|PACid:26989732	3.10071	0.000207414	0.0035297	DEG
Potri.004G125000.2|PACid:26989730	3.10155	0.000205146	0.00349543	DEG
Potri.014G116800.1|PACid:27033467	3.10666	1.83687e-37	3.01e-34	DEG
Potri.012G014200.1|PACid:27050138	3.11376	0.00129728	0.0166711	DEG
Potri.004G081300.2|PACid:26993054	3.11818	1.56314e-16	3.36e-14	DEG
Potri.005G163000.1|PACid:27030521	3.12775	0.00387284	0.040897	DEG
Potri.002G117800.1|PACid:27024361	3.12846	6.73733e-16	1.3e-13	DEG
Potri.011G118900.1|PACid:27003230	3.13006	1.84654e-15	3.36e-13	DEG
Potri.013G033200.1|PACid:26993487	3.13198	0.0044444	0.0456384	DEG
Potri.008G141000.1|PACid:27037861	3.13856	1.15315e-30	9.94e-28	DEG
Potri.011G105500.1|PACid:27001892	3.13972	1.5291e-26	9.37e-24	DEG
Potri.014G044500.1|PACid:27032829	3.14003	6.648e-13	8.41e-11	DEG
Potri.009G089400.1|PACid:26987712	3.1458	6.63131e-16	1.29e-13	DEG
Potri.010G012100.1|PACid:26980083	3.14846	3.65118e-19	1.08e-16	DEG
Potri.012G097000.1|PACid:27050797	3.15566	9.48685e-06	0.00024267	DEG
Potri.009G155800.1|PACid:26986092	3.15996	1.70464e-16	3.63e-14	DEG
Potri.011G167600.1|PACid:27001021	3.17083	2.12018e-05	0.000495351	DEG
Potri.012G034900.1|PACid:27050615	3.17597	1.76657e-07	6.88e-06	DEG
Potri.003G109200.1|PACid:26999653	3.1773	6.54711e-07	2.25e-05	DEG
Potri.015G092000.1|PACid:27018999	3.18028	7.6328e-21	2.83e-18	DEG
Potri.016G104300.1|PACid:27012859	3.1918	1.57367e-12	1.85e-10	DEG
Potri.001G256400.1|PACid:27042251	3.19805	4.86298e-22	2.1e-19	DEG
Potri.015G067400.1|PACid:27017556	3.19824	1.5991e-08	7.64e-07	DEG
Potri.012G078900.1|PACid:27050763	3.20322	7.60491e-24	3.78e-21	DEG
Potri.012G078900.2|PACid:27050764	3.20322	7.51058e-24	3.76e-21	DEG
Potri.014G161300.1|PACid:27033265	3.20462	3.1415e-36	3.81e-33	DEG
Potri.011G165800.1|PACid:27001536	3.20818	1.93392e-13	2.69e-11	DEG
Potri.014G161300.5|PACid:27033267	3.22057	3.46546e-07	1.26e-05	DEG
Potri.004G017600.1|PACid:26991331	3.23777	1.96386e-16	4.13e-14	DEG
Potri.006G165900.1|PACid:27008736	3.2392	5.73656e-22	2.43e-19	DEG
Potri.003G167500.1|PACid:26997472	3.24443	8.65232e-14	1.27e-11	DEG
Potri.005G036800.1|PACid:27028038	3.24533	1.35582e-05	0.000331834	DEG
Potri.008G026700.1|PACid:27039214	3.24626	0.000333828	0.0052844	DEG
Potri.002G176300.1|PACid:27021728	3.24878	4.57937e-31	4.35e-28	DEG
Potri.009G145000.1|PACid:26988519	3.25075	3.26693e-06	9.51e-05	DEG
Potri.016G101700.3|PACid:27011930	3.25081	1.90142e-05	0.000450015	DEG
Potri.007G089000.9|PACid:27014898	3.25273	1.33418e-30	1.12e-27	DEG
Potri.005G229700.1|PACid:27031257	3.25436	8.79407e-30	6.96e-27	DEG
Potri.005G229700.2|PACid:27031258	3.25436	8.80971e-30	6.96e-27	DEG
Potri.005G072200.4|PACid:27031172	3.25648	0.000304502	0.00489347	DEG
Potri.010G104500.2|PACid:26979041	3.2601	0.0015339	0.0191511	DEG
Potri.004G226900.1|PACid:26992450	3.26896	2.61063e-19	7.85e-17	DEG
Potri.010G061600.2|PACid:26979340	3.27029	0.00343996	0.0371825	DEG
Potri.014G179400.2|PACid:27034833	3.28292	0.00282868	0.0317645	DEG
Potri.004G178600.9|PACid:26991702	3.2976	8.45491e-08	3.54e-06	DEG
Potri.004G034400.1|PACid:26990379	3.30843	0.000664636	0.00949366	DEG
Potri.008G089000.1|PACid:27037495	3.31347	4.48867e-06	0.000125873	DEG
Potri.002G176300.2|PACid:27021729	3.31601	0.000795065	0.0110746	DEG
Potri.001G302400.1|PACid:27041298	3.31821	0.00169369	0.0207426	DEG
Potri.015G001300.1|PACid:27017951	3.32023	0.000402642	0.00622044	DEG
Potri.001G245200.4|PACid:27042460	3.32267	3.73674e-05	0.000804492	DEG
Potri.002G050800.1|PACid:27024396	3.32817	1.08729e-33	1.19e-30	DEG
Potri.006G054900.1|PACid:27004879	3.3365	0.00345999	0.037358	DEG
Potri.006G134300.1|PACid:27008615	3.34353	0.000879182	0.0120312	DEG
Potri.001G127600.1|PACid:27040866	3.34515	4.85874e-13	6.41e-11	DEG
Potri.014G141100.3|PACid:27033840	3.34726	9.51692e-07	3.14e-05	DEG
Potri.016G126100.1|PACid:27012480	3.35225	0.0016023	0.0198126	DEG
Potri.016G126100.2|PACid:27012479	3.35225	0.00160193	0.0198121	DEG
Potri.006G103600.1|PACid:27008570	3.36398	6.50171e-07	2.24e-05	DEG
Potri.007G022300.1|PACid:27016839	3.37076	0.000589482	0.00857339	DEG
Potri.014G164900.6|PACid:27035094	3.37395	4.79963e-07	1.7e-05	DEG
Potri.014G124500.1|PACid:27034524	3.37413	1.42078e-19	4.41e-17	DEG
Potri.015G106900.1|PACid:27019405	3.38156	1.33078e-09	8.15e-08	DEG
Potri.005G236700.1|PACid:27029760	3.3849	1.87177e-26	1.08e-23	DEG
Potri.012G048200.1|PACid:27049022	3.3893	1.24954e-15	2.31e-13	DEG
Potri.013G024200.2|PACid:26995293	3.43854	0.00370758	0.039489	DEG
Potri.001G384100.2|PACid:27046104	3.44085	3.37229e-10	2.35e-08	DEG
Potri.001G384100.1|PACid:27046105	3.44085	3.37734e-10	2.35e-08	DEG
Potri.001G356200.1|PACid:27041666	3.46442	1.07721e-27	7.43e-25	DEG
Potri.015G026800.1|PACid:27018870	3.46739	0.0033708	0.0366101	DEG
Potri.005G077000.1|PACid:27031914	3.47036	5.2755e-08	2.29e-06	DEG
Potri.007G001200.1|PACid:27015247	3.47037	2.13772e-25	1.16e-22	DEG
Potri.004G095700.1|PACid:26992353	3.47039	7.83857e-05	0.00153206	DEG
Potri.011G095600.1|PACid:27002643	3.48228	0.00443101	0.0455294	DEG
Potri.006G160100.1|PACid:27004151	3.4836	2.08522e-08	9.75e-07	DEG
Potri.006G158000.1|PACid:27006984	3.48361	2.09265e-08	9.78e-07	DEG
Potri.009G053700.1|PACid:26988555	3.51753	2.06133e-07	7.88e-06	DEG
Potri.010G211400.1|PACid:26981249	3.52078	2.62095e-11	2.36e-09	DEG
Potri.012G131800.1|PACid:27049932	3.52512	3.12427e-20	1.08e-17	DEG
Potri.012G044000.1|PACid:27050791	3.52819	4.64154e-15	8.11e-13	DEG
Potri.001G192800.1|PACid:27045003	3.5341	6.52784e-22	2.67e-19	DEG
Potri.014G146000.1|PACid:27032089	3.55697	0.000661127	0.0094559	DEG
Potri.001G158800.1|PACid:27048020	3.56244	0.00046027	0.00695499	DEG
Potri.008G155900.1|PACid:27037215	3.57213	3.99302e-18	1.06e-15	DEG
Potri.002G117700.1|PACid:27023235	3.58637	2.60839e-07	9.75e-06	DEG
Potri.003G069400.2|PACid:26997574	3.59548	3.37202e-06	9.79e-05	DEG
Potri.011G037300.1|PACid:27002682	3.59679	0.00325424	0.0356017	DEG
Potri.003G213700.1|PACid:26999589	3.60259	0.00298222	0.0331816	DEG
Potri.008G069700.6|PACid:27037719	3.61673	0.000279041	0.00453995	DEG
Potri.006G241600.1|PACid:27004468	3.61793	2.02384e-34	2.33e-31	DEG
Potri.003G152300.1|PACid:27000225	3.61838	8.30963e-28	5.86e-25	DEG
Potri.015G110000.1|PACid:27019185	3.62811	8.8819e-26	4.98e-23	DEG
Potri.006G053500.1|PACid:27007163	3.63559	0.000489657	0.00732641	DEG
Potri.006G053500.2|PACid:27007165	3.63559	0.000489351	0.0073235	DEG
Potri.006G053500.3|PACid:27007162	3.63559	0.000489024	0.00732028	DEG
Potri.006G053500.4|PACid:27007164	3.63559	0.000488679	0.00731679	DEG
Potri.010G191600.1|PACid:26982023	3.63899	1.07647e-31	1.09e-28	DEG
Potri.009G109500.1|PACid:26987092	3.64826	3.17187e-19	9.49e-17	DEG
Potri.001G268500.1|PACid:27043928	3.65619	0.00235938	0.0274007	DEG
Potri.001G316900.1|PACid:27048057	3.65745	0.00280056	0.0315731	DEG
Potri.007G097000.1|PACid:27014855	3.6719	1.07596e-12	1.32e-10	DEG
Potri.014G170400.5|PACid:27033193	3.67743	1.69666e-26	1.01e-23	DEG
Potri.014G170400.4|PACid:27033192	3.67743	1.6983e-26	1.01e-23	DEG
Potri.014G170400.3|PACid:27033191	3.67743	1.70796e-26	1.01e-23	DEG
Potri.014G170400.2|PACid:27033189	3.67743	1.74722e-26	1.02e-23	DEG
Potri.014G170400.1|PACid:27033190	3.67743	1.75016e-26	1.02e-23	DEG
Potri.013G083600.1|PACid:26995006	3.70012	4.29179e-10	2.91e-08	DEG
Potri.003G007700.4|PACid:26997337	3.70042	0.00491337	0.0493256	DEG
Potri.005G048700.1|PACid:27027324	3.70267	4.6708e-05	0.000981407	DEG
Potri.009G072900.2|PACid:26985934	3.70503	0.000874876	0.0119847	DEG
Potri.009G072900.1|PACid:26985935	3.70503	0.000874859	0.0119847	DEG
Potri.010G072300.1|PACid:26979607	3.70576	9.48016e-06	0.000242594	DEG
Potri.010G106900.1|PACid:26979152	3.70668	1.01212e-05	0.000256197	DEG
Potri.011G114000.1|PACid:27002791	3.72419	5.61885e-06	0.000152834	DEG
Potri.013G137200.1|PACid:26993599	3.72419	5.61456e-06	0.000152803	DEG
Potri.006G223900.1|PACid:27005125	3.7287	4.99666e-29	3.81e-26	DEG
Potri.004G235400.2|PACid:26993001	3.73946	0.00483373	0.0486827	DEG
Potri.012G055600.1|PACid:27049549	3.74479	5.37627e-19	1.56e-16	DEG
Potri.009G083100.1|PACid:26988323	3.74633	0.000420936	0.00645893	DEG
Potri.005G251600.2|PACid:27027638	3.77314	1.67256e-31	1.64e-28	DEG
Potri.006G128900.1|PACid:27005793	3.80779	8.90207e-12	9.04e-10	DEG
Potri.015G031900.3|PACid:27019731	3.81151	0.000184548	0.00318776	DEG
Potri.015G031900.2|PACid:27019732	3.81151	0.000184658	0.00318883	DEG
Potri.001G010300.1|PACid:27043755	3.81555	8.42678e-31	7.78e-28	DEG
Potri.015G049600.1|PACid:27019249	3.81713	0.00227184	0.0265834	DEG
Potri.016G101700.2|PACid:27011932	3.82926	0.000827344	0.0114364	DEG
Potri.004G146100.1|PACid:26989432	3.83046	2.44795e-13	3.34e-11	DEG
Potri.003G214900.1|PACid:26997922	3.85377	1.251e-06	4.03e-05	DEG
Potri.001G023500.1|PACid:27043545	3.87709	0.00267596	0.0304354	DEG
Potri.006G193900.2|PACid:27004582	3.88405	6.1965e-05	0.00125336	DEG
Potri.006G089400.1|PACid:27005744	3.89739	0.00196732	0.0234988	DEG
Potri.013G090200.1|PACid:26994369	3.9035	3.99148e-36	4.76e-33	DEG
Potri.015G074200.1|PACid:27017975	3.90362	2.84251e-26	1.61e-23	DEG
Potri.005G239100.2|PACid:27030454	3.91159	2.04037e-10	1.49e-08	DEG
Potri.008G121900.1|PACid:27038185	3.9187	1.6634e-38	2.95e-35	DEG
Potri.002G122800.1|PACid:27024722	3.92956	9.24231e-05	0.00175921	DEG
Potri.002G122800.4|PACid:27024723	3.92956	9.23715e-05	0.00175874	DEG
Potri.002G122800.5|PACid:27024724	3.92956	9.22959e-05	0.00175832	DEG
Potri.002G122800.6|PACid:27024725	3.92956	9.22255e-05	0.001758	DEG
Potri.002G089800.1|PACid:27022123	3.94614	1.3114e-07	5.26e-06	DEG
Potri.010G089300.2|PACid:26980602	3.94919	2.49062e-22	1.1e-19	DEG
Potri.012G111000.2|PACid:27049451	3.95557	1.48749e-20	5.33e-18	DEG
Potri.008G062300.1|PACid:27039401	3.9603	1.12893e-17	2.88e-15	DEG
Potri.002G142800.1|PACid:27023656	3.96499	2.9193e-30	2.39e-27	DEG
Potri.006G052800.8|PACid:27006091	3.96554	3.38157e-40	6.75e-37	DEG
Potri.006G052800.2|PACid:27006090	3.96554	3.38906e-40	6.75e-37	DEG
Potri.006G052800.9|PACid:27006092	3.96554	3.39726e-40	6.75e-37	DEG
Potri.014G145700.2|PACid:27032082	3.96743	0.00363395	0.0388333	DEG
Potri.014G145700.3|PACid:27032081	3.96743	0.00363245	0.0388333	DEG
Potri.011G057000.1|PACid:27003238	3.97365	9.84319e-08	4.07e-06	DEG
Potri.014G135900.3|PACid:27033808	3.97999	8.99425e-28	6.27e-25	DEG
Potri.001G083700.1|PACid:27041320	3.98543	4.68147e-19	1.38e-16	DEG
Potri.004G146000.1|PACid:26991943	3.9875	1.26819e-28	9.55e-26	DEG
Potri.003G145000.1|PACid:26996886	3.99346	1.74624e-06	5.41e-05	DEG
Potri.002G231900.2|PACid:27019964	4.00661	6.80077e-05	0.00135798	DEG
Potri.005G208500.1|PACid:27031424	4.02554	4.87099e-05	0.0010189	DEG
Potri.007G089000.11|PACid:27014895	4.07042	1.16351e-49	4.05e-46	DEG
Potri.007G089000.2|PACid:27014894	4.07042	1.17302e-49	4.05e-46	DEG
Potri.006G234900.1|PACid:27004916	4.07457	0.00480582	0.0484836	DEG
Potri.003G060300.1|PACid:26997873	4.07647	2.36386e-17	5.7e-15	DEG
Potri.006G133000.2|PACid:27003838	4.09328	0.000155027	0.00274661	DEG
Potri.002G017200.2|PACid:27021814	4.13395	1.12242e-45	2.83e-42	DEG
Potri.002G017200.4|PACid:27021815	4.13981	7.79894e-46	2.04e-42	DEG
Potri.002G093500.3|PACid:27021035	4.16006	3.48787e-05	0.000758889	DEG
Potri.006G248300.1|PACid:27006630	4.16198	6.30514e-15	1.09e-12	DEG
Potri.006G248300.2|PACid:27006629	4.16198	6.30055e-15	1.09e-12	DEG
Potri.012G022400.1|PACid:27050863	4.17197	1.65926e-08	7.9e-07	DEG
Potri.001G156700.4|PACid:27041456	4.17543	0.00259868	0.0297111	DEG
Potri.001G156700.5|PACid:27041455	4.17543	0.00259785	0.0297111	DEG
Potri.001G400400.1|PACid:27043346	4.18353	4.94231e-05	0.00103283	DEG
Potri.009G132700.1|PACid:26986096	4.18356	7.20273e-21	2.7e-18	DEG
Potri.010G156300.2|PACid:26979398	4.21825	0.000461465	0.00696983	DEG
Potri.001G242600.2|PACid:27045882	4.22344	9.21528e-12	9.29e-10	DEG
Potri.002G060500.1|PACid:27021210	4.23968	8.0528e-05	0.0015646	DEG
Potri.010G064200.3|PACid:26979979	4.24417	1.15061e-17	2.92e-15	DEG
Potri.010G064200.2|PACid:26979978	4.24417	1.15449e-17	2.92e-15	DEG
Potri.010G064200.1|PACid:26979977	4.24417	1.16292e-17	2.93e-15	DEG
Potri.017G015700.1|PACid:26983512	4.24564	2.34153e-05	0.00053824	DEG
Potri.009G104100.1|PACid:26988463	4.25112	0.00125574	0.0162541	DEG
Potri.013G014300.1|PACid:26994873	4.28324	5.20259e-19	1.52e-16	DEG
Potri.008G059900.1|PACid:27038718	4.30972	2.3021e-15	4.11e-13	DEG
Potri.008G122100.1|PACid:27039826	4.3255	8.85002e-07	2.94e-05	DEG
Potri.014G135900.2|PACid:27033807	4.3443	3.15722e-24	1.63e-21	DEG
Potri.002G109200.5|PACid:27021765	4.34865	0.000171488	0.00299373	DEG
Potri.010G184600.1|PACid:26979938	4.37508	1.39535e-10	1.07e-08	DEG
Potri.014G113500.1|PACid:27031982	4.38142	0.00021608	0.00365723	DEG
Potri.014G113500.2|PACid:27031981	4.38142	0.000215936	0.00365669	DEG
Potri.006G055600.1|PACid:27003682	4.38932	0.00203539	0.0241604	DEG
Potri.011G150300.3|PACid:27002048	4.40869	3.7882e-05	0.000814233	DEG
Potri.003G200700.1|PACid:27000052	4.40924	5.38503e-05	0.00111082	DEG
Potri.002G136400.1|PACid:27022593	4.411	0.000282385	0.0045898	DEG
Potri.008G036300.3|PACid:27039995	4.41357	0.000935001	0.0126785	DEG
Potri.008G036300.4|PACid:27039997	4.41357	0.000934629	0.0126761	DEG
Potri.008G036300.2|PACid:27039996	4.41357	0.000934355	0.012675	DEG
Potri.008G036300.1|PACid:27039994	4.41357	0.000934155	0.0126749	DEG
Potri.011G113400.1|PACid:27002331	4.42099	9.97268e-10	6.25e-08	DEG
Potri.011G039400.1|PACid:27002583	4.43129	0.00119749	0.0156174	DEG
Potri.006G108000.1|PACid:27007463	4.4401	4.43275e-09	2.42e-07	DEG
Potri.016G097100.2|PACid:27012992	4.45228	0.0016004	0.0198119	DEG
Potri.009G118600.1|PACid:26986579	4.45406	7.84224e-06	0.000203864	DEG
Potri.016G031400.1|PACid:27013342	4.48112	2.25938e-05	0.00052192	DEG
Potri.004G235400.1|PACid:26992999	4.51369	7.90633e-47	2.16e-43	DEG
Potri.001G317000.1|PACid:27042009	4.5237	0.00205373	0.0243428	DEG
Potri.013G005800.1|PACid:26993663	4.52823	2.13034e-08	9.94e-07	DEG
Potri.004G046000.1|PACid:26991567	4.53921	1.4567e-06	4.61e-05	DEG
Potri.010G089800.1|PACid:26982929	4.54897	4.05455e-12	4.41e-10	DEG
Potri.004G167200.3|PACid:26993021	4.55571	3.60225e-06	0.000103718	DEG
Potri.008G101000.1|PACid:27036536	4.55724	1.80831e-29	1.41e-26	DEG
Potri.015G048100.4|PACid:27019454	4.59732	6.41272e-05	0.00128992	DEG
Potri.003G109700.3|PACid:26997227	4.60708	0.00251404	0.0289251	DEG
Potri.014G107200.2|PACid:27034478	4.62036	0.00265545	0.0302442	DEG
Potri.014G107200.3|PACid:27034479	4.62036	0.00265493	0.0302442	DEG
Potri.009G074200.1|PACid:26987362	4.64518	3.41089e-19	1.02e-16	DEG
Potri.004G000400.1|PACid:26990657	4.68786	0.00176375	0.0214607	DEG
Potri.009G037300.4|PACid:26987524	4.70787	1.43452e-08	6.93e-07	DEG
Potri.011G122000.1|PACid:27000882	4.73245	1.31474e-30	1.12e-27	DEG
Potri.001G235500.3|PACid:27045472	4.74227	2.02199e-05	0.000474951	DEG
Potri.001G163700.3|PACid:27045123	4.75813	0.00465325	0.0472499	DEG
Potri.005G205000.1|PACid:27028044	4.76383	1.26699e-27	8.65e-25	DEG
Potri.015G099200.1|PACid:27017289	4.7994	0.000408294	0.0062959	DEG
Potri.010G019800.2|PACid:26982070	4.8022	0.000124074	0.00225554	DEG
Potri.010G019800.3|PACid:26982071	4.80231	0.000124051	0.00225554	DEG
Potri.008G109500.1|PACid:27035939	4.83917	7.33363e-05	0.00144762	DEG
Potri.010G230400.1|PACid:26981580	4.85797	6.51991e-05	0.00131068	DEG
Potri.004G104800.3|PACid:26990610	4.86662	0.00232668	0.0270978	DEG
Potri.005G048000.1|PACid:27028208	4.90252	7.89273e-15	1.35e-12	DEG
Potri.008G149200.3|PACid:27038911	4.90692	9.28857e-06	0.00023797	DEG
Potri.001G260900.4|PACid:27043046	4.90956	9.77324e-06	0.000249218	DEG
Potri.002G129400.1|PACid:27022871	4.91231	1.06274e-11	1.06e-09	DEG
Potri.008G214600.1|PACid:27039164	4.91352	0.00190956	0.0229326	DEG
Potri.009G104000.1|PACid:26987376	4.94679	8.8883e-06	0.000229148	DEG
Potri.001G171600.1|PACid:27047820	4.96595	2.54307e-10	1.83e-08	DEG
Potri.011G123300.1|PACid:27001220	4.97071	3.22635e-45	7.55e-42	DEG
Potri.009G037300.1|PACid:26987521	4.97132	1.27118e-56	7.57e-53	DEG
Potri.017G080900.2|PACid:26984793	4.97253	0.000119735	0.00218513	DEG
Potri.008G166500.2|PACid:27036630	4.98304	2.58912e-08	1.19e-06	DEG
Potri.004G074000.1|PACid:26991577	4.99476	1.70184e-39	3.19e-36	DEG
Potri.009G080800.4|PACid:26987007	5.00169	0.000654233	0.00936775	DEG
Potri.009G133500.1|PACid:26988593	5.0174	5.50561e-45	1.24e-41	DEG
Potri.015G046200.1|PACid:27018250	5.04095	3.43861e-13	4.6e-11	DEG
Potri.011G112400.1|PACid:27001683	5.05678	2.11886e-56	1.16e-52	DEG
Potri.012G002700.1|PACid:27050189	5.10104	7.74731e-56	3.91e-52	DEG
Potri.011G051600.1|PACid:27001532	5.17653	0.000122659	0.00223352	DEG
Potri.009G089300.2|PACid:26986477	5.18846	0.0037246	0.0396574	DEG
Potri.005G048000.2|PACid:27028209	5.25496	4.19667e-11	3.58e-09	DEG
Potri.011G126900.1|PACid:27002266	5.26621	1.02119e-05	0.000258095	DEG
Potri.016G139900.2|PACid:27013062	5.27484	0.000989206	0.0133022	DEG
Potri.012G141300.1|PACid:27050650	5.32312	5.03128e-07	1.77e-05	DEG
Potri.014G103000.1|PACid:27034645	5.36138	2.86508e-60	1.88e-56	DEG
Potri.012G023700.1|PACid:27050408	5.4081	1.6557e-11	1.55e-09	DEG
Potri.006G067300.1|PACid:27003890	5.41374	6.90805e-12	7.16e-10	DEG
Potri.007G118600.1|PACid:27016728	5.42023	1.70393e-06	5.3e-05	DEG
Potri.003G187100.1|PACid:26997258	5.4277	1.32432e-05	0.00032534	DEG
Potri.011G039300.1|PACid:27000782	5.42943	3.01488e-05	0.00066863	DEG
Potri.017G093500.1|PACid:26985077	5.4517	2.16306e-08	1.01e-06	DEG
Potri.015G143900.1|PACid:27018129	5.45696	2.87227e-23	1.37e-20	DEG
Potri.005G048700.4|PACid:27027326	5.45895	5.83853e-11	4.89e-09	DEG
Potri.015G026300.1|PACid:27017876	5.52222	7.20059e-18	1.85e-15	DEG
Potri.001G380800.2|PACid:27048315	5.53495	0.00162849	0.0200721	DEG
Potri.010G096800.1|PACid:26982074	5.5418	9.73705e-05	0.00183262	DEG
Potri.009G010900.1|PACid:26986985	5.56468	0.00446864	0.0458298	DEG
Potri.001G402600.13|PACid:27041535	5.57414	3.63689e-37	4.57e-34	DEG
Potri.001G402600.14|PACid:27041546	5.57414	3.63996e-37	4.57e-34	DEG
Potri.001G402600.1|PACid:27041537	5.57414	3.64304e-37	4.57e-34	DEG
Potri.001G402600.3|PACid:27041539	5.57414	3.64322e-37	4.57e-34	DEG
Potri.001G402600.4|PACid:27041538	5.57414	3.65153e-37	4.57e-34	DEG
Potri.001G402600.2|PACid:27041545	5.57414	3.65161e-37	4.57e-34	DEG
Potri.001G402600.5|PACid:27041536	5.57414	3.65987e-37	4.57e-34	DEG
Potri.001G402600.9|PACid:27041540	5.57414	3.66542e-37	4.57e-34	DEG
Potri.001G402600.8|PACid:27041544	5.57414	3.66713e-37	4.57e-34	DEG
Potri.001G402600.11|PACid:27041542	5.57414	3.68906e-37	4.57e-34	DEG
Potri.001G402600.12|PACid:27041543	5.57414	3.69131e-37	4.57e-34	DEG
Potri.001G402600.10|PACid:27041541	5.57414	3.6933e-37	4.57e-34	DEG
Potri.007G141800.1|PACid:27014468	5.62236	0.00409451	0.0427623	DEG
Potri.001G160100.8|PACid:27040575	5.62571	0.000944932	0.012792	DEG
Potri.006G048200.1|PACid:27004516	5.64267	5.90677e-05	0.001202	DEG
Potri.004G049800.1|PACid:26992419	5.66015	0.0010549	0.01404	DEG
Potri.012G033900.1|PACid:27050419	5.66566	3.65831e-05	0.000790203	DEG
Potri.012G083400.1|PACid:27050159	5.73178	6.78157e-06	0.000180077	DEG
Potri.003G216600.1|PACid:26997361	5.73584	0.00292023	0.0326359	DEG
Potri.009G114600.1|PACid:26988063	5.7359	1.51863e-05	0.000366569	DEG
Potri.009G128800.1|PACid:26988604	5.74117	0.00257756	0.0295315	DEG
Potri.001G164700.2|PACid:27048643	5.74668	0.00412165	0.042991	DEG
Potri.001G255100.1|PACid:27043746	5.77866	3.12181e-37	4.57e-34	DEG
Potri.001G436600.1|PACid:27042450	5.78024	0.00479879	0.0484201	DEG
Potri.008G093200.1|PACid:27035818	5.78494	4.86306e-12	5.21e-10	DEG
Potri.005G232900.5|PACid:27031690	5.81859	0.000839542	0.0115757	DEG
Potri.004G209300.1|PACid:26989790	5.83456	0.00317826	0.0349065	DEG
Potri.008G102000.1|PACid:27037369	5.85284	2.77712e-09	1.6e-07	DEG
Potri.013G041900.1|PACid:26994297	5.85447	0.00173077	0.0211379	DEG
Potri.009G100500.1|PACid:26987392	5.85702	8.01935e-07	2.7e-05	DEG
Potri.002G113800.3|PACid:27024296	5.8885	0.00447738	0.0458978	DEG
Potri.015G144800.1|PACid:27018667	5.9003	8.42222e-09	4.27e-07	DEG
Potri.016G008300.5|PACid:27011888	5.90317	0.00361279	0.038687	DEG
Potri.013G100700.1|PACid:26995210	5.9077	2.2559e-13	3.11e-11	DEG
Potri.008G173900.5|PACid:27035944	5.90781	0.00366236	0.0390802	DEG
Potri.001G149400.2|PACid:27041505	5.91992	0.00397314	0.0417557	DEG
Potri.006G233600.1|PACid:27008587	5.92893	0.000969775	0.0130824	DEG
Potri.005G169700.1|PACid:27031338	5.94038	1.30753e-10	1.01e-08	DEG
Potri.015G133900.1|PACid:27019105	5.94421	1.50479e-11	1.42e-09	DEG
Potri.010G146800.2|PACid:26981699	5.94439	0.00343682	0.0371618	DEG
Potri.009G132700.2|PACid:26986097	5.94555	3.2388e-10	2.27e-08	DEG
Potri.002G063500.7|PACid:27022053	5.9619	0.00418612	0.0435075	DEG
Potri.015G133900.2|PACid:27019106	5.97305	9.33988e-12	9.39e-10	DEG
Potri.010G002600.5|PACid:26979956	5.9894	1.40365e-10	1.07e-08	DEG
Potri.001G266500.1|PACid:27047272	5.9962	9.47064e-10	6e-08	DEG
Potri.002G059300.1|PACid:27023213	5.9968	0.00399045	0.0418959	DEG
Potri.013G147800.4|PACid:26993785	6.01563	0.00340991	0.0369492	DEG
Potri.012G141800.1|PACid:27051172	6.02167	8.62605e-06	0.000222738	DEG
Potri.012G094400.1|PACid:27049509	6.04914	2.18805e-64	1.59e-60	DEG
Potri.001G250700.3|PACid:27046885	6.12058	0.00289671	0.0324008	DEG
Potri.008G026900.3|PACid:27038474	6.12077	0.00485338	0.0488281	DEG
Potri.014G161300.2|PACid:27033271	6.12579	0.000193283	0.00331504	DEG
Potri.008G214800.1|PACid:27037777	6.12924	0.000547549	0.00802048	DEG
Potri.013G101700.5|PACid:26994975	6.13078	0.00336474	0.0365624	DEG
Potri.003G112000.4|PACid:26996613	6.13864	0.00243262	0.0281266	DEG
Potri.008G043900.1|PACid:27036498	6.14353	2.29811e-08	1.07e-06	DEG
Potri.010G195700.1|PACid:26978464	6.152	1.74981e-18	4.82e-16	DEG
Potri.007G068000.1|PACid:27016030	6.15829	0.000145062	0.00258874	DEG
Potri.010G134200.5|PACid:26979542	6.15926	0.00251074	0.0288923	DEG
Potri.014G080600.3|PACid:27034532	6.16008	0.00243966	0.0281881	DEG
Potri.014G045600.6|PACid:27033382	6.18144	0.00202362	0.024038	DEG
Potri.002G163700.1|PACid:27021850	6.20391	1.61903e-07	6.36e-06	DEG
Potri.013G101000.1|PACid:26995178	6.21145	7.77011e-19	2.22e-16	DEG
Potri.002G224600.4|PACid:27020149	6.21951	0.00203937	0.0241944	DEG
Potri.010G149900.1|PACid:26979169	6.23565	2.89105e-10	2.06e-08	DEG
Potri.012G141300.3|PACid:27050652	6.26477	6.52356e-38	1.1e-34	DEG
Potri.001G244500.1|PACid:27040126	6.26867	0.00189143	0.0227482	DEG
Potri.015G141300.1|PACid:27017673	6.2733	4.89139e-18	1.28e-15	DEG
Potri.007G065400.1|PACid:27015589	6.27442	0.00174047	0.0212208	DEG
Potri.010G115100.1|PACid:26981423	6.27829	9.19622e-10	5.84e-08	DEG
Potri.004G106400.3|PACid:26990178	6.28613	0.00180517	0.0218632	DEG
Potri.004G173400.4|PACid:26989783	6.29003	0.0017564	0.0213991	DEG
Potri.010G129300.2|PACid:26978746	6.29962	0.00170545	0.0208598	DEG
Potri.002G213300.4|PACid:27019925	6.33046	0.00173399	0.0211518	DEG
Potri.001G396600.1|PACid:27042121	6.33144	0.000171151	0.00298944	DEG
Potri.001G061200.5|PACid:27047334	6.34724	0.00247195	0.0284959	DEG
Potri.001G254600.4|PACid:27047542	6.35094	0.00231496	0.02699	DEG
Potri.004G123600.1|PACid:26992690	6.35657	0.00146975	0.0184489	DEG
Potri.008G123500.1|PACid:27036946	6.37206	2.16685e-07	8.24e-06	DEG
Potri.005G072600.1|PACid:27028184	6.37375	3.28383e-10	2.3e-08	DEG
Potri.008G200900.3|PACid:27039379	6.37401	0.00166873	0.0204602	DEG
[truncated: 199 more rows]

## Sheet: 159 DGRs
Gene ID	Gene description
Potri.008G220800.2|PACid:27038196	transducin family protein; WD-40 repeat family protein; similar to PAK/PLC-interacting protein 1 (GI:4211689) {{Homo sapiens}}; [ ortholog o
Potri.010G132300.1|PACid:26979745	EXS family protein; ERD1/XPR1/SYG1 family protein; similar to PHO1 protein (Arabidopsis thaliana) GI:20069032; [ ortholog of At1g68740,]
Potri.009G148100.1|PACid:26985966	(1 of 13) PF07876 - Stress responsive A/B Barrel Domain (Dabb)
Potri.013G095500.1|PACid:26994497	similar to sucrose-phosphate synthase; putative; similar to sucrose-phosphate synthase; similar to Zea mays; similar to PIR2:JQ1329; simila
Potri.014G008800.1|PACid:27033835	(1 of 3) PTHR31311:SF3 - GLYCOSYLTRANSFERASE 6-RELATED
Potri.003G167100.1|PACid:26999977	(1 of 2) PTHR31614:SF6 - POLLEN OLE E 1 ALLERGEN AND EXTENSIN FAMILY PROTEIN
Potri.001G369000.1|PACid:27045446	emp24/gp25L/p24 family protein; similar to SP|Q15363|Cop coated-vesicle membrane protein p24 precursor p24A ({Homo) {sapiens} ; [ orth
Potri.003G159700.1|PACid:26998918	similar to EXGT1. [ORG:Pisum sativum]; [ co-ortholog (2of2) of 1UN1_B, At2g06850, BAC58038, 1UN1_A, 1UMZ_B, CAH18931, BAA34946, ]
Potri.001G278300.1|PACid:27043111	(1 of 2) PTHR32285:SF14 - PROTEIN PMR5-RELATED
Potri.009G050700.4|PACid:26988292	(1 of 306) PF00076 - RNA recognition motif. (a.k.a. RRM, RBD, or RNP domain) (RRM_1)
Potri.009G050700.3|PACid:26988290	(1 of 306) PF00076 - RNA recognition motif. (a.k.a. RRM, RBD, or RNP domain) (RRM_1)
Potri.009G050700.2|PACid:26988291	(1 of 306) PF00076 - RNA recognition motif. (a.k.a. RRM, RBD, or RNP domain) (RRM_1)
Potri.014G109500.4|PACid:27034029	(1 of 2) PTHR22684 - NULP1-RELATED
Potri.010G172500.2|PACid:26978860	(1 of 1) K12815 - pre-mRNA-splicing factor ATP-dependent RNA helicase DHX38/PRP16 (DHX38, PRP16)
Potri.003G022900.1|PACid:26999403	similar to beta-glucosidase. [ORG:Glycine max]; [ co-ortholog (1of3) of At5g09700, At5g09730, AAD09291, At5g64570, ]
Potri.013G074400.1|PACid:26995745	(1 of 21) 2.3.1.196 - Benzyl alcohol O-benzoyltransferase
Potri.009G085100.1|PACid:26988828	(1 of 3) PTHR11588:SF101 - TUBULIN ALPHA-2 CHAIN-RELATED
Potri.004G163200.4|PACid:26989871	(1 of 3) PTHR12555//PTHR12555:SF17 - UBIQUITIN FUSION DEGRADATON PROTEIN 1 // SUBFAMILY NOT NAMED
Potri.004G163200.3|PACid:26989872	(1 of 3) PTHR12555//PTHR12555:SF17 - UBIQUITIN FUSION DEGRADATON PROTEIN 1 // SUBFAMILY NOT NAMED
Potri.004G163200.1|PACid:26989870	(1 of 3) PTHR12555//PTHR12555:SF17 - UBIQUITIN FUSION DEGRADATON PROTEIN 1 // SUBFAMILY NOT NAMED
Potri.001G034300.5|PACid:27044416	(1 of 3) K11292 - transcription elongation factor SPT6 (SUPT6H, SPT6)
Potri.007G011500.1|PACid:27014955	protein kinase family protein; [ ortholog of At5g65500,]
Potri.014G095300.5|PACid:27032227	similar to nodulin 25. [ORG:Medicago truncatula]; [ ortholog of At2g46340,CAB91092,]
Potri.004G038100.1|PACid:26989507	similar to alpha-galactosidase. [ORG:Phaseolus vulgaris]; [ co-ortholog (3of3) of AAA73963, P14749, T10860, T06388, AAA73964, CAA037
Potri.010G004400.2|PACid:26982584	(1 of 4) PTHR21562:SF5 - PECTINACETYLESTERASE FAMILY PROTEIN
Potri.004G005400.1|PACid:26992686	(1 of 3) PTHR27001:SF21 - PROTEIN STRUBBELIG-RECEPTOR FAMILY 6-RELATED
Potri.012G016100.1|PACid:27048963	(1 of 10) PF13589 - Histidine kinase-, DNA gyrase B-, and HSP90-like ATPase (HATPase_c_3)
Potri.003G156500.1|PACid:26998175	(1 of 2) PTHR31116:SF4 - 3-METHYLADENINE GLYCOSYLASE I-RELATED
Potri.003G112000.3|PACid:26996611	similar to expressed protein in Arabidopsis thaliana; [ co-ortholog (2of2) of At1g12120, At1g62530, ]
Potri.003G112000.2|PACid:26996610	similar to expressed protein in Arabidopsis thaliana; [ co-ortholog (2of2) of At1g12120, At1g62530, ]
Potri.003G223400.3|PACid:26998861
Potri.013G022600.1|PACid:26994245	similar to cyclin family; similar to low similarity to microtubule-binding protein TANGLED1 (Zea mays) GI:11228986; similar to N-terminal do
Potri.013G093400.2|PACid:26993629	(1 of 2) K03267 - peptide chain release factor subunit 3 (ERF3, GSPT)
Potri.001G102900.7|PACid:27045547	(1 of 2) PTHR24361//PTHR24361:SF341 - MITOGEN-ACTIVATED KINASE KINASE KINASE // SUBFAMILY NOT NAMED
Potri.007G057200.1|PACid:27014916	similar to Chain A; similar to Pea Fnr Y308s Mutant In Complex With Nadp+. [ORG:Pisum sativum]; [ co-ortholog (2of2) of 1QFY_A, 1601517A
Potri.012G031400.3|PACid:27050901	(1 of 3) PTHR10791:SF28 - BIDIRECTIONAL SUGAR TRANSPORTER SWEET3
Potri.015G062200.2|PACid:27017308	similar to Chlorophyll a-b binding protein 4; similar to chloroplast precursor (LHCI type III CAB-4) (LHCP).; [ ortholog of At3g47470,]
Potri.017G041700.1|PACid:26984085	(1 of 2) 4.2.3.27 - Isoprene synthase / ISPS
Potri.012G044900.4|PACid:27050597	similar to expressed protein in Arabidopsis thaliana; similar to expression supported by MPSS; [ co-ortholog (1of2) of At1g48500, At3g17860
Potri.007G137000.1|PACid:27015199
Potri.001G403300.1|PACid:27040978	similar to NADPH-protochlorophyllide oxidoreductase. [ORG:Cucumis sativus]; [ co-ortholog (1of2) of At4g27440, At5g54190, JC4146, BAA
Potri.013G039000.2|PACid:26994014	protein kinase family protein; similar to protein kinase domain containing protein; similar to serine/threonine protein kinase domain containi
Potri.015G052200.1|PACid:27017720	(1 of 18) PF00581 - Rhodanese-like domain (Rhodanese)
Potri.015G052200.2|PACid:27017719	(1 of 18) PF00581 - Rhodanese-like domain (Rhodanese)
Potri.003G188900.1|PACid:26996487	(1 of 7) PF13469 - Sulfotransferase family (Sulfotransfer_3)
Potri.003G076900.2|PACid:26996380	(1 of 1) PTHR31321:SF19 - PECTINESTERASE 68-RELATED
Potri.014G110800.1|PACid:27033681	haloacid dehalogenase-like hydrolase family protein; similar to similarity to SP|P53078 SSM1 protein {Saccharomyces cerevisiae}; [ co-ortho
Potri.014G110800.3|PACid:27033680	haloacid dehalogenase-like hydrolase family protein; similar to similarity to SP|P53078 SSM1 protein {Saccharomyces cerevisiae}; [ co-ortho
Potri.007G015200.2|PACid:27014880	(1 of 2) PTHR31832:SF5 - B-BOX TYPE ZINC FINGER-CONTAINING PROTEIN
Potri.003G052900.1|PACid:26996517	similar to hypothetical protein; [ co-ortholog (1of2) of At3g24600, ]
Potri.016G079600.1|PACid:27013761	(1 of 8) K01674 - carbonic anhydrase (cah)
Potri.004G010100.1|PACid:26992617	multi-copper oxidase type 1 family protein; similar to pollen-specific BP10 protein (SP|Q00624|Brassica)(napus ; [ ortholog of At4g22010,]
Potri.013G120600.1|PACid:26993390	(1 of 2) PTHR32077:SF6 - FASCICLIN-LIKE ARABINOGALACTAN PROTEIN 13-RELATED
Potri.006G058200.1|PACid:27006937	cytochrome P450 family protein; similar to member of CYP93D; [ co-ortholog (1of2) of At5g06900, ]
Potri.006G065500.1|PACid:27006903	cytochrome P450 family protein; similar to member of CYP93D; [ co-ortholog (1of2) of At5g06900, ]
Potri.014G168100.1|PACid:27032049	(1 of 1) PTHR32382:SF13 - FASCICLIN-LIKE ARABINOGALACTAN PROTEIN 2
Potri.002G104600.1|PACid:27022652	similar to chloroplast nucleoid DNA-binding protein-related; similar to CND41; similar to chloroplast nucleoid DNA binding protein (GI:25418
Potri.004G143100.1|PACid:26989835	(1 of 3) PTHR23024:SF131 - CARBOXYLESTERASE 2-RELATED
Potri.017G083300.2|PACid:26983917	(1 of 1) PTHR19139//PTHR19139:SF142 - AQUAPORIN TRANSPORTER // SUBFAMILY NOT NAMED
Potri.017G083300.1|PACid:26983918	(1 of 1) PTHR19139//PTHR19139:SF142 - AQUAPORIN TRANSPORTER // SUBFAMILY NOT NAMED
Potri.001G326200.1|PACid:27042151	similar to expressed protein in Arabidopsis thaliana; [ ortholog of At5g41050,At3g26960,]
Potri.001G326200.2|PACid:27042152	similar to expressed protein in Arabidopsis thaliana; [ ortholog of At5g41050,At3g26960,]
Potri.011G010500.1|PACid:27001086	(1 of 3) PTHR27001:SF21 - PROTEIN STRUBBELIG-RECEPTOR FAMILY 6-RELATED
Potri.004G173200.1|PACid:26991061	(1 of 2) PTHR31048:SF4 - PATHOGENESIS-RELATED THAUMATIN-LIKE PROTEIN
Potri.002G191100.1|PACid:27024252	(1 of 1) PTHR22835//PTHR22835:SF158 - ZINC FINGER FYVE DOMAIN CONTAINING PROTEIN // SUBFAMILY NOT NAMED
Potri.008G189400.1|PACid:27036606	similar to galactinol synthase; putative; similar to galactinol synthase GI:5608497 from (Ajuga reptans); [ co-ortholog (1of3) of At1g60450, A
Potri.015G027600.1|PACid:27019632	ABC transporter family protein; [ ortholog of At4g25750,At5g52860,]
Potri.002G257700.1|PACid:27024180	(1 of 1) PTHR31284:SF15 - HAD SUPERFAMILY, SUBFAMILY IIIB ACID PHOSPHATASE
Potri.001G176600.1|PACid:27044510	similar to gibberellin 3-beta-hydroxylase. [ORG:Cucurbita maxima]; [ co-ortholog (1of2) of AAC96016, AAC49792, AAC96015, At1g80340, C
Potri.014G006100.1|PACid:27032687	similar to alpha galactosyltransferase. [ORG:Trigonella foenum-graecum]; [ co-ortholog (1of2) of At4g37690, At2g22900, T52082, CAC0751
Potri.007G122100.1|PACid:27016591	similar to peroxidase precursor. [ORG:Glycine max]; [ ortholog of At1g05260,AAD11482,AAD11481,]
Potri.007G104800.1|PACid:27014971	(1 of 2) PTHR19241:SF230 - ABC TRANSPORTER G FAMILY MEMBER 5
Potri.003G128100.1|PACid:26996873	(1 of 1) PTHR10209:SF212 - OXIDOREDUCTASE, 2OG-FE(II) OXYGENASE FAMILY PROTEIN
Potri.010G078600.3|PACid:26982012	(1 of 2) PTHR31563:SF2 - ION CHANNEL POLLUX-LIKE 1-RELATED
Potri.001G172400.5|PACid:27048384	(1 of 4) 4.1.1.65 - Phosphatidylserine decarboxylase / PS decarboxylase
Potri.016G020900.1|PACid:27012443	(1 of 51) 2.4.1.324 - 7-deoxyloganetin glucosyltransferase / UGT85A24
Potri.010G131100.1|PACid:26980933	similar to expressed protein in Arabidopsis thaliana; [ co-ortholog (1of2) of At3g18050, ]
Potri.015G040900.1|PACid:27018223	similar to expressed protein in Arabidopsis thaliana; [ co-ortholog (1of2) of At3g18050, ]
Potri.008G079400.2|PACid:27037011	(1 of 1) PTHR22600//PTHR22600:SF18 - BETA-HEXOSAMINIDASE // SUBFAMILY NOT NAMED
Potri.005G258900.1|PACid:27030507	similar to expressed protein in Arabidopsis thaliana; [ ortholog of At2g33570,]
Potri.002G185100.1|PACid:27021346	(1 of 2) PTHR34060:SF1 - POLYKETIDE CYCLASE / DEHYDRASE AND LIPID TRANSPORT PROTEIN
Potri.015G040100.3|PACid:27017961	protein kinase family protein; [ co-ortholog (1of2) of At1g73660, ]
Potri.008G116900.1|PACid:27035825	(1 of 2) PTHR13778:SF4 - GALACTURONOSYLTRANSFERASE-LIKE 3-RELATED
Potri.004G191800.1|PACid:26992817	(1 of 15) PTHR27005:SF32 - F16F4.7 PROTEIN-RELATED
Potri.001G041400.1|PACid:27047355	(1 of 2) PTHR16517:SF27 - TUBBY-LIKE PROTEIN 8
Potri.001G206800.2|PACid:27045296	similar to beta-glucosidase. [ORG:Glycine max]; [ co-ortholog (2of3) of At5g09700, At5g09730, AAD09291, At5g64570, ]
Potri.002G162400.1|PACid:27020404	similar to polygalacturonase-like protein. [ORG:Fragaria x ananassa]; [ ortholog of AAP33475,At3g61490,]
Potri.014G037200.1|PACid:27032946	(1 of 4) PTHR31496:SF7 - TRANSCRIPTION REPRESSOR KAN1-RELATED
Potri.011G063800.1|PACid:27000817	GDSL-motif lipase/hydrolase family protein; similar to SP|P41734|Isoamyl acetate hydrolyzing-esterase EC (3 1.{Saccharomyces.-.-) {cerevisiae} ; [ co-ortholog (1of4) of At5g45920, ]
Potri.005G110000.2|PACid:27031042	similar to expressed protein in Arabidopsis thaliana; similar to DUF614; [ ortholog of At2g17780,At4g35920,]
Potri.003G206000.1|PACid:26996855	similar to expressed protein in Arabidopsis thaliana; [ co-ortholog (2of2) of At5g12950, At5g12960, ]
Potri.014G043100.1|PACid:27035565	(1 of 8) PTHR24282:SF45 - CYTOCHROME P450, FAMILY 721, SUBFAMILY A, POLYPEPTIDE 1
Potri.004G222400.1|PACid:26989741	(1 of 2) 2.4.2.17 - ATP phosphoribosyltransferase / Phosphoribosyl-ATP pyrophosphorylase
Potri.002G085100.1|PACid:27019999	nodulin MtN21 family protein; similar to MtN21 GI:2598575 (root nodule development) from (Medicago truncatula); [ ortholog of At1g21890,]
Potri.002G085100.2|PACid:27020000	nodulin MtN21 family protein; similar to MtN21 GI:2598575 (root nodule development) from (Medicago truncatula); [ ortholog of At1g21890,]
Potri.010G090500.1|PACid:26980049	(1 of 2) PTHR33312:SF5 - MEMBRANE-ASSOCIATED KINASE REGULATOR 1-RELATED
Potri.008G187400.2|PACid:27039816	similar to ALANINE-2-OXOGLUTARATE AMINOTRANSFERASE 1; [ co-ortholog (1of2) of At1g70580, At1g23310, ]
Potri.010G229000.1|PACid:26980068	(1 of 2) PTHR31683:SF11 - PECTIN LYASE-LIKE SUPERFAMILY PROTEIN-RELATED
Potri.014G132000.1|PACid:27033779	(1 of 3) PTHR22814:SF75 - HEAVY METAL TRANSPORT/DETOXIFICATION DOMAIN-CONTAINING PROTEIN
Potri.014G132000.2|PACid:27033778	(1 of 3) PTHR22814:SF75 - HEAVY METAL TRANSPORT/DETOXIFICATION DOMAIN-CONTAINING PROTEIN
Potri.005G001600.1|PACid:27027855	similar to myb family transcription factor (MYB4) (MYB86); similar to cDNA putative transcription factor (MYB86) mRNA; similar to partial cds GI:3941517; [ co-ortholog (1of2) of At1g57560, At5g26660, At1g09540, ]
Potri.016G071900.1|PACid:27012768	(1 of 2) PTHR13683:SF340 - ASPARTYL PROTEASE FAMILY PROTEIN
Potri.004G207500.1|PACid:26992305	similar to expressed protein in Arabidopsis thaliana; [ co-ortholog (2of2) of At4g35320, At2g17300, ]
Potri.001G176100.1|PACid:27047081	(1 of 2) PTHR10209:SF174 - 2-OXOGLUTARATE (2OG) AND FE(II)-DEPENDENT OXYGENASE SUPERFAMILY PROTEIN-RELATED
Potri.014G135100.1|PACid:27034308	hydroxyproline-rich glycoprotein family protein; similar to proline-rich extensin domain containing protein; [ co-ortholog (3of3) of At2g47930, ]
Potri.009G132500.2|PACid:26988509	(1 of 2) PTHR31048:SF4 - PATHOGENESIS-RELATED THAUMATIN-LIKE PROTEIN
Potri.005G064300.1|PACid:27028188	ABC transporter family protein; [ co-ortholog (1of2) of At2g13610, ]
Potri.001G233000.1|PACid:27040196	(1 of 14) PF14365 - Domain of unknown function (DUF4409) (DUF4409)
Potri.004G098300.1|PACid:26990901	similar to expressed protein in Arabidopsis thaliana; similar to expression supported by MPSS; [ co-ortholog (1of3) of At1g67040, ]
Potri.011G164800.1|PACid:27000592	protein kinase family protein; similar to Three false introns were added with non-consensus splice sites to circumenvent frameshifts likely due to sequencing errors; similar to this is extremely unusual and is under investigation.; [ co-ortholog (2of2) of
Potri.006G141200.1|PACid:27005240	(1 of 1) PTHR10795:SF434 - SUBTILISIN SERINE PROTEASE-RELATED
Potri.002G094000.1|PACid:27024514	glycosyl hydrolase family 3 protein; similar to xylosidase GI:2102655 from (Aspergillus niger); [ co-ortholog (1of4) of At1g78060, ]
Potri.002G225500.2|PACid:27024762	(1 of 2) PTHR11654:SF154 - PROTEIN NRT1/ PTR FAMILY 6.4
Potri.002G021800.1|PACid:27020696	(1 of 2) PTHR11588:SF116 - TUBULIN BETA-5 CHAIN
Potri.001G041700.1|PACid:27047033	aspartyl protease family protein; [ co-ortholog (1of2) of At1g79720, ]
Potri.009G168800.1|PACid:26988268
Potri.014G112400.7|PACid:27032377	similar to tRNA synthetase-related; similar to tRNA ligase-related; similar to SP|P07814|Bifunctional aminoacyl tRNA-synthetase Includes (Glutamyl: tRNA-synthetase EC (6 1.1.17.Glutamate) (tRNA--ligase ; similar to Prolyl-tRNA synthetase (EC 6.1.1.15) (Pr
Potri.004G065400.1|PACid:26991852	similar to FLAGELLIN-SENSITIVE 2; [ co-ortholog (1of2) of At5g46330, ]
Potri.001G440300.1|PACid:27044106	(1 of 2) PTHR10795:SF439 - SERINE PROTEINASE-RELATED
Potri.008G189200.1|PACid:27036043	(1 of 3) PTHR31375:SF46 - PECTIN LYASE-LIKE PROTEIN
Potri.008G118000.1|PACid:27038831	(1 of 2) PTHR22950:SF327 - LYSINE HISTIDINE TRANSPORTER-LIKE 6
Potri.006G141900.2|PACid:27006706	tubulin-tyrosine ligase family protein; similar to tubulin-tyrosine ligase family domain containing protein; [ ortholog of At1g77550,]
Potri.004G175800.2|PACid:26991805	similar to glycerate dehydrogenase (EC 1.1.1.29) - cucumber. [ORG:Cucumis sativus]; [ ortholog of At1g68010,DEKVG,]
Potri.005G150100.1|PACid:27028892	similar to expressed protein in Arabidopsis thaliana; [ co-ortholog (2of2) of At1g10020, ]
Potri.016G015500.1|PACid:27013587	(1 of 6) PTHR31731:SF16 - BIFUNCTIONAL INHIBITOR/LIPID-TRANSFER PROTEIN/SEED STORAGE 2S ALBUMIN-LIKE PROTEIN
Potri.017G098600.1|PACid:26983372	(1 of 4) PTHR31673:SF3 - COBRA-LIKE EXTRACELLULAR GLYCOSYL-PHOSPHATIDYL INOSITOL-ANCHORED FAMILY PROTEIN-RELATED
Potri.013G148700.1|PACid:26995692	similar to expressed protein in Arabidopsis thaliana; [ co-ortholog (2of2) of At4g28100, ]
Potri.010G220100.1|PACid:26982681	serine carboxypeptidase S10 family protein; similar to serine carboxypeptidase 2 (CP-MII) GB:CAA70815 (Hordeum vulgare); [ co-ortholog (1of2) of At3g07990, ]
Potri.014G022800.1|PACid:27031988	(1 of 2) PTHR10996//PTHR10996:SF170 - 2-HYDROXYACID DEHYDROGENASE-RELATED // SUBFAMILY NOT NAMED
Potri.016G098200.1|PACid:27012522	similar to Aquaporin TIP1.2 (Tonoplast intrinsic protein 1.2) (Gamma-tonoplast intrinsic protein 2) (Gamma-TIP2) (Salt-stress induced tonoplast intrinsic protein).; [ co-ortholog (2of3) of At3g26520, At2g36830, ]
Potri.001G300700.1|PACid:27043075	(1 of 1) PTHR27008:SF42 - LEUCINE-RICH REPEAT PROTEIN KINASE-LIKE PROTEIN
Potri.011G087500.1|PACid:27000965	(1 of 10) PF04862 - Protein of unknown function (DUF642) (DUF642)
Potri.016G137400.2|PACid:27013712	(1 of 4) 1.14.13.120 - Costunolide synthase
Potri.014G083900.2|PACid:27032043	similar to basic helix-loop-helix regulatory protein. [ORG:Onobrychis viciifolia]; [ co-ortholog (1of2) of AAM22477, AAM22476, AAM49814, AAM22472, ]
Potri.014G126900.1|PACid:27032624	similar to endo-1; similar to 4-beta-glucanase. [ORG:Pisum sativum]; [ co-ortholog (1of2) of CAA80629, JC7226, CAA65598, At1g02800, At4g02290, T10936, BAA85150, ]
Potri.001G233700.2|PACid:27040258	similar to kinesin motor protein-related; similar to kinesin-related protein TKRP125; similar to Nicotiana tabacum; similar to PIR:T02017; [ co-ortholog (1of3) of At3g45850, ]
Potri.001G233700.3|PACid:27040259	similar to kinesin motor protein-related; similar to kinesin-related protein TKRP125; similar to Nicotiana tabacum; similar to PIR:T02017; [ co-ortholog (1of3) of At3g45850, ]
Potri.006G228200.1|PACid:27007552	(1 of 1) 1.14.19.3 - Acyl-CoA 6-desaturase / Long-chain fatty acid Delta(6)-desaturase
Potri.010G171500.1|PACid:26981471	similar to PHOSPHOGLYCERATE KINASE 1; [ ortholog of At3g12780,At1g56190,]
Potri.008G032700.1|PACid:27039430	(1 of 2) PTHR31683:SF11 - PECTIN LYASE-LIKE SUPERFAMILY PROTEIN-RELATED
Potri.006G104100.1|PACid:27007619	(1 of 4) PTHR31213:SF3 - ABSCISIC ACID RECEPTOR PYL4
Potri.010G170900.1|PACid:26979104	(1 of 43) PF03000 - NPH3 family (NPH3)
Potri.016G013000.1|PACid:27012286
Potri.006G220700.1|PACid:27003486
Potri.006G035300.1|PACid:27008549	proline-rich family protein; similar to proline rich extensin domain containing protein; [ co-ortholog (2of2) of At3g56480, At2g40820, ]
Potri.006G035300.3|PACid:27008548	proline-rich family protein; similar to proline rich extensin domain containing protein; [ co-ortholog (2of2) of At3g56480, At2g40820, ]
Potri.003G142400.1|PACid:26997731	(1 of 5) PTHR13301:SF51 - CELLULOSE SYNTHASE-LIKE PROTEIN G1-RELATED
Potri.001G377900.1|PACid:27040601
Potri.008G081000.1|PACid:27036237	methyladenine glycosylase family protein; similar to SP|P05100|DNA 3-methyladenine-glycosylase 1 EC (3 2.2.20.3) (methyladenine-DNA-glycosylase 1 ; similar to constitutive) {Escherichia coli}; [ co-ortholog (1of2) of At5g44680, ]
Potri.001G098800.1|PACid:27046711	(1 of 1) PTHR22298:SF22 - ENDOGLUCANASE 18-RELATED
Potri.015G012500.1|PACid:27019713	calmodulin-binding family protein; similar to low similarity to SF16 protein (Helianthus annuus) GI:560150; calmodulin-binding family protein; similar to low similarity to SF16 protein (Helianthus annuus) GI:560150; similar to c; [ co-ortholog (2of2) of A
Potri.006G232900.2|PACid:27004197	similar to asparaginyl endopeptidase (VmPE-1). [ORG:Vigna mungo]; [ co-ortholog (2of2) of At2g25940, CAB42655, BAA76744, At4g32940, CAB17078, At3g20210, P49044, CAA84383, ]
Potri.001G082600.1|PACid:27043664	similar to expressed protein in Arabidopsis thaliana; [ co-ortholog (1of2) of At1g64690, ]
Potri.016G061500.1|PACid:27013721	(1 of 1) PF00560//PF05498//PF07714//PF11721 - Leucine Rich Repeat (LRR_1) // Rapid ALkalinization Factor (RALF) (RALF) // Protein tyrosine kinase (Pkinase_Tyr) // Di-glucose binding within endoplasmic reticulum (Malectin)
Potri.013G145900.1|PACid:26995669
Potri.005G144900.1|PACid:27027683	(1 of 2) PTHR37209:SF2 - LYSINE-RICH ARABINOGALACTAN PROTEIN 17-RELATED
Potri.006G122000.1|PACid:27005336	(1 of 1) PTHR31683:SF21 - PECTATE LYASE 12-RELATED
Potri.006G229300.1|PACid:27003794	similar to P-protein subunit of glycine decarboxylase enzyme complex. [ORG:Pisum sativum]; [ co-ortholog (1of2) of At4g33010, At2g26080, CAA38252, ]
Potri.010G183900.1|PACid:26983116	(1 of 4) PTHR31213:SF3 - ABSCISIC ACID RECEPTOR PYL4

## Sheet: 276 URGs
Gene ID	Gene description
Potri.011G037100.1|PACid:27001624	(1 of 3) PTHR27002:SF93 - RECEPTOR-LIKE SERINE/THREONINE-PROTEIN KINASE SD1-6-RELATED
Potri.002G097800.1|PACid:27024739	(1 of 3) PTHR24365:SF368 - OUTER ARM DYNEIN LIGHT CHAIN 1 PROTEIN
Potri.014G193800.1|PACid:27034253	(1 of 2) 1.1.1.284 - S-(hydroxymethyl)glutathione dehydrogenase / NAD-linked formaldehyde dehydrogenase
Potri.017G083700.1|PACid:26984283	(1 of 2) PTHR22950:SF280 - TRANSMEMBRANE AMINO ACID TRANSPORTER FAMILY PROTEIN
Potri.007G141800.1|PACid:27014468
Potri.010G089300.2|PACid:26980602	similar to putative phosphatase. [ORG:Phaseolus vulgaris]; [ co-ortholog (1of2) of AAM94615, CAD57681, At2g32150, ]
Potri.001G466200.1|PACid:27047251	(1 of 6) PTHR23024:SF113 - CARBOXYLESTERASE 8-RELATED
Potri.001G103300.1|PACid:27045956	similar to PIGMENT DEFECTIVE EMBRYO; [ ortholog of At1g63680,]
Potri.014G103000.1|PACid:27034645	similar to homeobox leucine zipper protein. [ORG:Prunus armeniaca]; [ co-ortholog (1of4) of AAD38144, At2g46680, At3g61890, ]
Potri.002G102100.1|PACid:27022880	(1 of 2) PTHR11206//PTHR11206:SF80 - MULTIDRUG RESISTANCE PROTEIN // SUBFAMILY NOT NAMED
Potri.015G144700.4|PACid:27019629	AMP-dependent synthetase and ligase family protein; similar to peroxisomal-coenzyme A synthetase (FAT2) (gi:586339) from Saccharomyces cerevisiae; similar to cDNA; similar to cDNA adenosine monophosphat; [ ortholog of At3g48990,]
Potri.001G268500.1|PACid:27043928
Potri.005G022600.1|PACid:27030145	(1 of 2) PTHR24006:SF442 - PROTEIN GADR-4
Potri.005G162300.1|PACid:27029226	similar to VQ motif-containing protein; [ co-ortholog (2of2) of At1g78310, ]
Potri.002G202300.1|PACid:27023962	similar to probable sucrose synthase (EC 2.4.1.13) 2 - garden pea. [ORG:Pisum sativum]; [ co-ortholog (1of2) of O24301, T06497, At4g02280, ]
Potri.009G032000.7|PACid:26986924	similar to telomere-binding protein; putative; similar to telomere binding protein TBP1 (Nicotiana glutinosa) gi|23664357|gb|AAN39330|; [ co-ortholog (1of4) of At1g07540, ]
Potri.002G165000.1|PACid:27022428	similar to seed maturation protein PM22; similar to late embryogenesis abundant protein; similar to LEA protein. [ORG:Glycine max]; [ co-ortholog (2of2) of AAA61564, AAD25354, P46519, T06356, AAF64451, At2g46140, ]
Potri.007G043800.1|PACid:27016383	(1 of 1) PTHR10015:SF166 - HEAT STRESS TRANSCRIPTION FACTOR B-1
Potri.006G241600.1|PACid:27004468	similar to aspartate transaminase (EC 2.6.1.1) AAT1 peroxisomal/ glyoxysomal precursor - soybean. [ORG:Glycine max]; [ co-ortholog (2of2) of AAA50160, AAC50015, T06136, AAC50014, AAA33408, ]
Potri.004G044300.2|PACid:26990337	(1 of 2) PTHR31579:SF11 - EXPRESSED PROTEIN
Potri.004G213500.1|PACid:26990181	similar to 2-phosphoglycerate kinase-related; weakly similar to 2-phosphoglycerate kinase (GI:467751) (Methanothermus fervidus); [ co-ortholog (2of2) of At5g60760, At3g45090, ]
Potri.011G001100.1|PACid:27000716	similar to pentatricopeptide (PPR) repeat-containing protein; [ co-ortholog (1of2) of At1g11630, At1g61870, ]
Potri.012G032900.2|PACid:27050681	(1 of 2) PTHR31194//PTHR31194:SF16 - SHN SHINE , DNA BINDING / TRANSCRIPTION FACTOR // SUBFAMILY NOT NAMED
Potri.012G032900.1|PACid:27050682	(1 of 2) PTHR31194//PTHR31194:SF16 - SHN SHINE , DNA BINDING / TRANSCRIPTION FACTOR // SUBFAMILY NOT NAMED
Potri.004G173400.1|PACid:26989781	nodulin family protein; similar to nodulin-like protein (Arabidopsis thaliana) GI:3329368; similar to nodule-specific protein Nlj70 (Lotus japonicus) GI:3329366; [ co-ortholog (2of4) of At4g34950, At2g16660, ]
Potri.012G111000.2|PACid:27049451	similar to expressed protein in Arabidopsis thaliana; [ co-ortholog (2of2) of At5g07330, ]
Potri.010G199600.4|PACid:26980444	similar to Protein phosphatase 2C (EC 3.1.3.16) (PP2C).; [ co-ortholog (1of2) of At3g11410, ]
Potri.010G199600.1|PACid:26980442	similar to Protein phosphatase 2C (EC 3.1.3.16) (PP2C).; [ co-ortholog (1of2) of At3g11410, ]
Potri.010G191600.1|PACid:26982023
Potri.012G044000.1|PACid:27050791
Potri.007G142000.1|PACid:27015116	(1 of 3) K17800 - LETM1 and EF-hand domain-containing protein 1, mitochondrial (LETM1, MDM38)
Potri.006G109600.1|PACid:27007845	similar to Serine/threonine-protein kinase AtPK19 (EC 2.7.1.37) (Ribosomal- protein S6 kinase homolog).; [ co-ortholog (2of2) of At3g08720, ]
Potri.011G115600.1|PACid:27002653	similar to Ethylene responsive element binding factor 4 (AtERF4).; [ co-ortholog (2of2) of At3g15210, At1g53170, ]
Potri.004G049800.1|PACid:26992419	similar to glutaredoxin-like protein. [ORG:Cucumis sativus]; [ co-ortholog (2of2) of AAL35982, At1g28480, ]
Potri.005G048400.1|PACid:27029804	similar to O-acetylserine (thiol)lyase [Populus x canescens]. [ORG:Populus alba x Populus tremula]; [ co-ortholog (6of8) of S46438, Q43317, AAL66291, BAA05965, AAQ57205, CAA06819, ]
Potri.008G059900.1|PACid:27038718	(1 of 10) PF07714//PF13947 - Protein tyrosine kinase (Pkinase_Tyr) // Wall-associated receptor kinase galacturonan-binding (GUB_WAK_bind)
Potri.004G074000.1|PACid:26991577	similar to unnamed protein product. [ORG:Glycine max]; [ co-ortholog (2of3) of At4g25700, At5g52570, CAG26854, ]
Potri.016G101700.3|PACid:27011930	regulator of chromosome condensation (RCC1) family protein; similar to UVB-resistance protein UVR8; similar to Arabidopsis thaliana; similar to EMBL:AF130441; [ co-ortholog (1of2) of At3g55580, ]
Potri.009G010900.1|PACid:26986985	(1 of 2) PTHR33604:SF2 - GLYCOSYLTRANSFERASE FAMILY PROTEIN 2
Potri.014G161300.1|PACid:27033265	(1 of 3) K00122 - formate dehydrogenase (FDH)
Potri.016G031400.1|PACid:27013342	(1 of 56) PF00892 - EamA-like transporter family (EamA)
Potri.001G436600.1|PACid:27042450	(1 of 21) PTHR11260//PTHR11260:SF230 - GLUTATHIONE S-TRANSFERASE, GST, SUPERFAMILY, GST DOMAIN CONTAINING // SUBFAMILY NOT NAMED
Potri.013G090200.1|PACid:26994369
Potri.006G175500.1|PACid:27006734	glycosyl transferase family 20 protein; trehalose-phosphatase family protein; similar to trehalose-6-phosphate synthase SL-TPS/P (Selaginella lepidophylla) GI:4100325; [ ortholog of At2g18700,]
Potri.008G066000.1|PACid:27039028	similar to putative Hs1pro-1-like protein. [ORG:Cicer arietinum]; [ co-ortholog (1of2) of AAG44839, At2g40000, At3g55840, AAK72104, ]
Potri.008G144800.1|PACid:27039915	(1 of 2) PTHR23054:SF14 - PROTEIN Y45F10A.7, ISOFORM A
Potri.009G132700.1|PACid:26986096	nodulin family protein; similar to nodulin-like protein (Arabidopsis thaliana) GI:3329368; similar to nodule-specific protein Nlj70 (Lotus japonicus) GI:3329366; [ co-ortholog (1of4) of At4g34950, At2g16660, ]
Potri.002G019300.2|PACid:27020650	(1 of 1970) 2.7.11.1 - Non-specific serine/threonine protein kinase / Threonine-specific protein kinase
Potri.007G083400.1|PACid:27016504	(1 of 3) PTHR31692:SF4 - EXPANSIN-LIKE A1-RELATED
Potri.010G211400.1|PACid:26981249	1 of 2) K18059 - sulfate transporter 4 (SULTR4)
Potri.015G141300.1|PACid:27017673	similar to flowering locus T like protein. [ORG:Populus nigra]; [ ortholog of BAD27481,At5g62040,BAD08339,]
Potri.011G106300.1|PACid:27001236	similar to expressed protein in Arabidopsis thaliana; similar to expressed protein in Arabidopsis thaliana; [ co-ortholog (1of2) of At3g14850, ]
Potri.015G110000.1|PACid:27019185	similar to ERD1 protein; similar to chloroplast precursor.; [ co-ortholog (2of4) of At5g51070, ]
Potri.008G109500.1|PACid:27035939	similar to expressed protein in Arabidopsis thaliana; similar to expression supported by MPSS; [ co-ortholog (2of2) of At1g13550, At1g13480, At1g13520, At1g13470, ]
Potri.008G089000.1|PACid:27037495	(1 of 2) PTHR31719:SF40 - NAC TRANSCRIPTION FACTOR 29
Potri.009G132700.2|PACid:26986097	nodulin family protein; similar to nodulin-like protein (Arabidopsis thaliana) GI:3329368; similar to nodule-specific protein Nlj70 (Lotus japonicus) GI:3329366; [ co-ortholog (1of4) of At4g34950, At2g16660, ]
Potri.010G191300.1|PACid:26982743	similar to putative Hs1pro-1-like protein. [ORG:Cicer arietinum]; [ co-ortholog (2of2) of AAG44839, At2g40000, At3g55840, AAK72104, ]
Potri.001G316900.1|PACid:27048057
Potri.009G090600.1|PACid:26987848	(1 of 2) PTHR11266:SF18 - 22 KDA PEROXISOMAL MEMBRANE PROTEIN
Potri.001G192800.1|PACid:27045003
Potri.006G032300.1|PACid:27007994	similar to VQ motif-containing protein; [ co-ortholog (2of2) of At3g56880, At2g41010, ]
Potri.007G142100.3|PACid:27015372	(1 of 4) PTHR23257:SF378 - INTEGRIN-LINKED PROTEIN KINASE FAMILY PROTEIN-RELATED
Potri.001G402600.9|PACid:27041540	(1 of 23) PF00190 - Cupin (Cupin_1)
Potri.001G402600.8|PACid:27041544	(1 of 23) PF00190 - Cupin (Cupin_1)
Potri.001G402600.5|PACid:27041536	(1 of 23) PF00190 - Cupin (Cupin_1)
Potri.001G402600.1|PACid:27041537	(1 of 23) PF00190 - Cupin (Cupin_1)
Potri.001G402600.14|PACid:27041546	(1 of 23) PF00190 - Cupin (Cupin_1)
Potri.001G402600.4|PACid:27041538	(1 of 23) PF00190 - Cupin (Cupin_1)
Potri.001G402600.13|PACid:27041535	(1 of 23) PF00190 - Cupin (Cupin_1)
Potri.001G402600.2|PACid:27041545	(1 of 23) PF00190 - Cupin (Cupin_1)
Potri.001G402600.12|PACid:27041543	(1 of 23) PF00190 - Cupin (Cupin_1)
Potri.001G402600.3|PACid:27041539	(1 of 23) PF00190 - Cupin (Cupin_1)
Potri.001G402600.11|PACid:27041542	(1 of 23) PF00190 - Cupin (Cupin_1)
Potri.001G402600.10|PACid:27041541	(1 of 23) PF00190 - Cupin (Cupin_1)
Potri.003G103900.1|PACid:26996290	(1 of 1) PTHR31803:SF7 - UBIQUINOL OXIDASE 3, MITOCHONDRIAL
Potri.006G165900.1|PACid:27008736	(1 of 15) K01535 - H+-transporting ATPase (E3.6.3.6)
Potri.010G043900.1|PACid:26982855	(1 of 16) PF00069//PF01657 - Protein kinase domain (Pkinase) // Salt stress response/antifungal (Stress-antifung)
Potri.005G251600.2|PACid:27027638	similar to catalase. [ORG:Betula pendula]; [ co-ortholog (2of2) of P25890, BAA09701, AAO17721, BAA09507, P32290, T10178, AAB88172, T06218, BAA20851, BAA04698, P48352, S46297, CAC17121, At4g35090, AAB88173, S16231, P48350, CAD42908, Q01297, AAO12509, AAP57
Potri.003G083200.1|PACid:26999019	similar to Expansin-related protein 1 precursor (AtEXPR1) (At-EXPR1) (Ath- ExpBeta-3.1).; [ co-ortholog (1of2) of At4g17030, ]
Potri.015G046200.1|PACid:27018250	(1 of 3) PTHR10641:SF581 - MYB TRANSCRIPTION FACTOR
Potri.012G055600.1|PACid:27049549	(1 of 3) PTHR10641:SF581 - MYB TRANSCRIPTION FACTOR
Potri.008G123500.1|PACid:27036946	(1 of 2) PTHR31042:SF16 - CORE-2/I-BRANCHING BETA-1,6-N-ACETYLGLUCOSAMINYLTRANSFERASE FAMILY PROTEIN
Potri.005G024800.1|PACid:27028595	similar to callus protein P23. [ORG:Pisum sativum]; [ ortholog of AAB19090,At3g16640,]
Potri.003G216600.1|PACid:26997361	similar to expressed protein in Arabidopsis thaliana; [ co-ortholog (1of2) of At1g55230, At1g55240, ]
Potri.002G060500.1|PACid:27021210	similar to xyloglucan endo-1; similar to 4-beta-D-glucanase (EC 3.2.1.-) - adzuki bean. [ORG:Vigna angularis]; [ co-ortholog (9of15) of AAR27065, BAA03922, BAC03237, AAN07898, AAN03485, Q41638, BAA03925, A49539, Q39857, B49539, ]
Potri.006G248300.2|PACid:27006629	similar to expressed protein in Arabidopsis thaliana; similar to expressed protein in Arabidopsis thaliana; [ ortholog of At2g25625,]
Potri.006G248300.1|PACid:27006630	similar to expressed protein in Arabidopsis thaliana; similar to expressed protein in Arabidopsis thaliana; [ ortholog of At2g25625,]
Potri.007G105800.1|PACid:27014801	(1 of 2) PTHR31339:SF4 - PECTIN LYASE-LIKE SUPERFAMILY PROTEIN
Potri.006G065700.1|PACid:27008360	(1 of 6) PTHR31268:SF5 - GALACTINOL--SUCROSE GALACTOSYLTRANSFERASE 6-RELATED
Potri.001G171600.1|PACid:27047820	(1 of 2) PTHR10374//PTHR10374:SF18 - LACTOYLGLUTATHIONE LYASE GLYOXALASE I // SUBFAMILY NOT NAMED
Potri.011G051600.1|PACid:27001532	(1 of 2) PTHR10015//PTHR10015:SF155 - HEAT SHOCK TRANSCRIPTION FACTOR // SUBFAMILY NOT NAMED
Potri.005G036800.1|PACid:27028038	(1 of 7) K10664 - E3 ubiquitin-protein ligase ATL6/9/15/31/42/55 [EC:6.3.2.19] (ATL6S)
Potri.002G065600.1|PACid:27020073	(1 of 5) PTHR31190:SF30 - ETHYLENE-RESPONSIVE TRANSCRIPTION FACTOR 15-RELATED
Potri.005G240300.1|PACid:27027569	similar to expressed protein in Arabidopsis thaliana; [ co-ortholog (1of2) of At1g30755, ]
Potri.007G138100.1|PACid:27014992	(1 of 210) PF00847 - AP2 domain (AP2)
Potri.003G214900.1|PACid:26997922	(1 of 11) PTHR31388:SF22 - PEROXIDASE 22-RELATED
Potri.016G016100.1|PACid:27011683	(1 of 13) PTHR11926:SF283 - UDP-GLYCOSYLTRANSFERASE 71D1-RELATED
Potri.009G089400.1|PACid:26987712	（1 of 3) PTHR26374:SF208 - ZINC FINGER PROTEIN AZF3-RELATED
Potri.007G097000.1|PACid:27014855	(1 of 10) PF05340 - Protein of unknown function (DUF740) (DUF740)
Potri.014G034300.1|PACid:27034225
Potri.007G089000.11|PACid:27014895	similar to 1L-myo-inositol 1-phosphate synthase. [ORG:Phaseolus vulgaris]; [ co-ortholog (2of2) of AAA91164, AAK72098, At2g22240, T10964, At4g39800, AAK69514, AAK49896, Q41107, CAH68559, ]
Potri.008G080800.5|PACid:27036412	similar to unknown protein (At1g79270) mRNA; similar to expressed protein in Arabidopsis thaliana; [ co-ortholog (1of2) of At1g79270, ]
Potri.008G080800.3|PACid:27036411	similar to unknown protein (At1g79270) mRNA; similar to expressed protein in Arabidopsis thaliana; [ co-ortholog (1of2) of At1g79270, ]
Potri.001G007000.1|PACid:27048198	(1 of 17) PF00646//PF01344 - F-box domain (F-box) // Kelch motif (Kelch_1)
Potri.009G133500.1|PACid:26988593	(1 of 6) PF06911 - Senescence-associated protein (Senescence)
Potri.001G466100.1|PACid:27043000	(1 of 79) PF01535//PF13041//PF14432 - PPR repeat (PPR) // PPR repeat family (PPR_2) // DYW family of nucleic acid deaminases (DYW_deaminase)
Potri.008G155900.1|PACid:27037215	similar to Homocysteine S-methyltransferase 3 (EC 2.1.1.10) (S- methylmethionine:homocysteine methyltransferase 3) (SMM:Hcy S- methyltransferase 3) (AtHMT-3).; [ co-ortholog (2of2) of At3g22740, ]
Potri.012G034900.1|PACid:27050615	protein kinase family protein; similar to protein kinase domain containing protein; [ ortholog of At5g24080,]
Potri.004G173400.2|PACid:26989782	nodulin family protein; similar to nodulin-like protein (Arabidopsis thaliana) GI:3329368; similar to nodule-specific protein Nlj70 (Lotus japonicus) GI:3329366; [ co-ortholog (2of4) of At4g34950, At2g16660, ]
Potri.001G302400.1|PACid:27041298	(1 of 4) PTHR11926//PTHR11926:SF246 - GLUCOSYL/GLUCURONOSYL TRANSFERASES // SUBFAMILY NOT NAMED
Potri.012G131800.1|PACid:27049932	(1 of 2) PTHR13832//PTHR13832:SF307 - PROTEIN PHOSPHATASE 2C // SUBFAMILY NOT NAMED
Potri.009G024300.1|PACid:26988045
Potri.009G083100.1|PACid:26988323	(1 of 9) K13449 - pathogenesis-related protein 1 (PR1)
Potri.011G126900.1|PACid:27002266	(1 of 2) PTHR33098:SF11 - COTTON FIBER EXPRESSED PROTEIN 1-LIKE PROTEIN
Potri.012G094400.1|PACid:27049509	similar to expressed protein in Arabidopsis thaliana; [ co-ortholog (2of2) of At3g48510, At5g63350, ]
Potri.003G169100.1|PACid:26998347	(1 of 4) PTHR31221:SF25 - WRKY TRANSCRIPTION FACTOR 45-RELATED
Potri.010G142900.1|PACid:26979173	similar to bZIP family transcription factor; similar to bZIP transcription factor GI:1769891 from (Arabidopsis thaliana); [ co-ortholog (1of2) of At5g49450, ]
Potri.004G034400.2|PACid:26990380	F-box family protein; similar to late embryogenesis abundant protein GI:1350540 from (Picea glauca); [ co-ortholog (1of2) of At1g61340, ]
Potri.007G141700.1|PACid:27015471	similar to putative glucosyltransferase. [ORG:Phaseolus lunatus]; [ co-ortholog (2of18) of Q9ZSK5, P56725, AAM09516, CAD28205, BAB86925, AAD51778, AAM09513, AAD04166, AAM09514, AAM09517, ]
Potri.004G186200.1|PACid:26992715	(1 of 2) PTHR24351//PTHR24351:SF104 - RIBOSOMAL PROTEIN S6 KINASE // SUBFAMILY NOT NAMED
Potri.004G034400.1|PACid:26990379	F-box family protein; similar to late embryogenesis abundant protein GI:1350540 from (Picea glauca); [ co-ortholog (1of2) of At1g61340, ]
Potri.009G072900.1|PACid:26985935	similar to asparagine synthetase. [ORG:Glycine max]; [ co-ortholog (1of2) of P19251, AAC09952, At3g47340, ]
Potri.009G072900.2|PACid:26985934	similar to asparagine synthetase. [ORG:Glycine max]; [ co-ortholog (1of2) of P19251, AAC09952, At3g47340, ]
Potri.006G164600.1|PACid:27004044	(1 of 2) PTHR13832//PTHR13832:SF357 - PROTEIN PHOSPHATASE 2C // SUBFAMILY NOT NAMED
Potri.001G235200.1|PACid:27042927	similar to hypothetical protein; [ co-ortholog (2of2) of At5g59760, At2g28690, ]
Potri.010G089800.1|PACid:26982929	(1 of 2) PTHR23500:SF70 - SUGAR TRANSPORT PROTEIN 13
Potri.002G147100.1|PACid:27020043	similar to expressed protein in Arabidopsis thaliana; [ ortholog of At3g60780,At2g45360,]
Potri.004G158500.1|PACid:26993113	(1 of 5) PF00257 - Dehydrin (Dehydrin)
Potri.010G057000.1|PACid:26980280	(1 of 17) KOG1176 - Acyl-CoA synthetase
Potri.011G150300.1|PACid:27002046	(1 of 14) PTHR10209:SF196 - F3H7.17 PROTEIN
Potri.008G043900.1|PACid:27036498	(1 of 2) PTHR31301:SF14 - LOB DOMAIN-CONTAINING PROTEIN 1-RELATED
Potri.010G061100.1|PACid:26979696	(1 of 7) PTHR11260//PTHR11260:SF227 - GLUTATHIONE S-TRANSFERASE, GST, SUPERFAMILY, GST DOMAIN CONTAINING // SUBFAMILY NOT NAMED
Potri.004G007500.1|PACid:26990493	similar to WRKY transcription factor 6 (WRKY DNA-binding protein 6) (AtWRKY6).; [ ortholog of At1g62300,]
Potri.002G117700.1|PACid:27023235
Potri.015G099200.1|PACid:27017289	(1 of 2) PTHR31221:SF33 - WRKY TRANSCRIPTION FACTOR 75-RELATED
Potri.010G103100.1|PACid:26981451	(1 of 4) PTHR22849:SF43 - U-BOX DOMAIN-CONTAINING PROTEIN 54-RELATED
Potri.011G150300.3|PACid:27002048	(1 of 14) PTHR10209:SF196 - F3H7.17 PROTEIN
Potri.014G113500.2|PACid:27031981	1 of 8) PTHR24221:SF205 - ABC TRANSPORTER B FAMILY MEMBER 11-RELATED
Potri.014G113500.1|PACid:27031982	- (1 of 8) PTHR24221:SF205 - ABC TRANSPORTER B FAMILY MEMBER 11-RELATED
Potri.009G128800.1|PACid:26988604	chalcone and stilbene synthase family protein; similar to chalcone synthase homolog PrChS1; similar to Pinus radiata; similar to gb:U90341; similar to anther-specific protein (Nicotiana sylvestris)(GI:2326774); similar to YY2 protein (Oryza sativa)(GI:264
Potri.003G213700.1|PACid:26999589	(1 of 6) PTHR22835//PTHR22835:SF169 - ZINC FINGER FYVE DOMAIN CONTAINING PROTEIN // SUBFAMILY NOT NAMED
Potri.001G070900.1|PACid:27044692	(1 of 2) PTHR11972:SF73 - RESPIRATORY BURST OXIDASE HOMOLOG PROTEIN D
Potri.002G017200.4|PACid:27021815	(1 of 2) PTHR13871//PTHR13871:SF48 - THIOREDOXIN // SUBFAMILY NOT NAMED
Potri.002G017200.2|PACid:27021814	(1 of 2) PTHR13871//PTHR13871:SF48 - THIOREDOXIN // SUBFAMILY NOT NAMED
Potri.009G037300.1|PACid:26987521	similar to protein phosphatase 2C; putative; similar to PP2C; putative; similar to ABA induced protein phosphatase 2C; similar to Fagus sylvatica; similar to EMBL:FSY277743; [ ortholog of At5g59220,]
Potri.010G149900.1|PACid:26979169	(1 of 2) PTHR10641:SF623 - MYB DOMAIN PROTEIN 78
Potri.003G091000.5|PACid:26997902
Potri.012G141300.3|PACid:27050652	similar to stress-responsive protein-related; weakly similar to Low-temperature-induced 65 kDa protein (Desiccation-responsive protein 29B) (Swiss-Prot:Q04980) (Arabidopsis thaliana); [ co-ortholog (1of2) of At4g25580, ]
Potri.002G235800.1|PACid:27022415	similar to cystatin. [ORG:Malus x domestica]; [ co-ortholog (2of2) of At2g31980, AAO18638, ]
Potri.003G178200.2|PACid:26999038	similar to probable glutathione-disulfide reductase (EC 1.8.1.7) - garden pea. [ORG:Pisum sativum]; [ co-ortholog (2of2) of CAB66332, Q43621, At3g24170, CAA66924, T06442, ]
Potri.005G169700.1|PACid:27031338	(1 of 4) PTHR22814:SF84 - HEAVY-METAL-ASSOCIATED DOMAIN-CONTAINING PROTEIN
Potri.012G002700.1|PACid:27050189	(1 of 3) PTHR13832//PTHR13832:SF326 - PROTEIN PHOSPHATASE 2C // SUBFAMILY NOT NAMED
Potri.011G095600.1|PACid:27002643	similar to dioxygenase. [ORG:Marah macrocarpus]; [ co-ortholog (1of3) of At1g78440, CAA70330, ]
Potri.003G187100.1|PACid:26997258	(1 of 4) K01761 - methionine-gamma-lyase (E4.4.1.11)
Potri.014G149400.2|PACid:27034821	(1 of 2) PTHR10516:SF324 - PEPTIDYL-PROLYL CIS-TRANS ISOMERASE FKBP62
Potri.012G023700.1|PACid:27050408	(1 of 5) PTHR24326:SF122 - HOMEOBOX-LEUCINE ZIPPER PROTEIN ATHB-12-RELATED
Potri.011G129000.1|PACid:27003276	(1 of 16) PTHR27002:SF9 - CYSTEINE-RICH RECEPTOR-LIKE PROTEIN KINASE 27-RELATED
Potri.015G143900.1|PACid:27018129	(1 of 2) PTHR33836:SF1 - ARM REPEAT SUPERFAMILY PROTEIN-RELATED
Potri.011G123300.1|PACid:27001220	no apical meristem (NAM) family protein; similar to NAM (no apical meristem) GB:CAA63101 from (Petunia 10 hybrida); [ co-ortholog (1of2) of At3g15500, At1g52890, ]
Potri.003G054400.1|PACid:26997543	similar to AP2 domain-containing transcription factor; putative; similar to TINY GB: CAA64359 GI:1246403 from (Arabidopsis thaliana); [ co-ortholog (2of3) of At1g33760, ]
Potri.012G033900.1|PACid:27050419	(1 of 4) PTHR11177//PTHR11177:SF161 - CHITINASE // SUBFAMILY NOT NAMED
Potri.014G161300.2|PACid:27033271	(1 of 3) K00122 - formate dehydrogenase (FDH)
Potri.003G086400.3|PACid:26999144	similar to RNA helicase; putative; similar to type 1 RNA helicase pNORF1 (Homo sapiens) GI:1885356; [ co-ortholog (2of2) of At5g47010, ]
Potri.003G190600.1|PACid:27000054	(1 of 4) K01761 - methionine-gamma-lyase (E4.4.1.11)
Potri.010G085600.1|PACid:26979422	GCN5-related N-acetyltransferase (GNAT) family protein; similar to GNAT family; [ ortholog of At2g32020,At2g32030,]
Potri.010G150400.1|PACid:26980631	similar to galactinol synthase. [ORG:Cucumis sativus]; [ co-ortholog (2of2) of AAO84915, AAF64307, AAQ74885, ]
Potri.004G182000.1|PACid:26992659	similar to chitinase. [ORG:Euonymus europaeus]; [ ortholog of CAA07413,CAA40212,AAP35269,AAP35272,CAD24068,AAG23965,Q06016,AAC16010,AAM12888,AAD03820,Q06012,AAD03581,CAA40209,AAF69836,BAB40816,CAA40211,AAM12890,P36361,AAD03577,At3g12500,AAD03821,CAB97002,
Potri.002G166300.1|PACid:27023680	(1 of 1) PTHR33322:SF4 - BAG FAMILY MOLECULAR CHAPERONE REGULATOR 6
Potri.004G209300.1|PACid:26989790	(1 of 4) PF00139//PF07714 - Legume lectin domain (Lectin_legB) // Protein tyrosine kinase (Pkinase_Tyr)
Potri.013G041900.1|PACid:26994297	(1 of 3) PTHR22595:SF62 - HEVEIN-LIKE PREPROPROTEIN
Potri.006G055600.1|PACid:27003682	similar to putative glucosyltransferase. [ORG:Phaseolus lunatus]; [ co-ortholog (17of18) of Q9ZSK5, P56725, AAM09516, CAD28205, BAB86925, AAD51778, AAM09513, AAD04166, AAM09514, AAM09517, ]
Potri.013G005800.1|PACid:26993663	similar to galactinol synthase. [ORG:Glycine max]; [ co-ortholog (3of3) of AAM96867, At1g09350, At1g56600, ]
Potri.006G138900.1|PACid:27007188	(1 of 210) PF00847 - AP2 domain (AP2)
Potri.015G074200.1|PACid:27017975	armadillo/beta-catenin repeat family protein; similar to U-box domain-containing protein; [ ortholog of At1g60190,At1g10560,]
Potri.010G195700.1|PACid:26978464	similar to 18.2 kDa class I heat shock protein (HSP 18.2).; [ co-ortholog (3of4) of At5g59720, At1g53540, ]
Potri.011G037300.1|PACid:27002682	(1 of 61) PF00954//PF01453//PF07714//PF08276//PF11883 - S-locus glycoprotein domain (S_locus_glycop) // D-mannose binding lectin (B_lectin) // Protein tyrosine kinase (Pkinase_Tyr) // PAN-like domain (PAN_2) // Domain of unknown function (DUF3403) (DUF3403)
Potri.001G400400.1|PACid:27043346
Potri.014G124500.1|PACid:27034524	similar to expressed protein in Arabidopsis thaliana; [ ortholog of At1g02700,]
Potri.004G214300.1|PACid:26991959	similar to ABC transporter homolog. [ORG:Populus nigra]; [ co-ortholog (2of2) of BAA94511, ]
Potri.010G060900.2|PACid:26979077	(1 of 7) PTHR11260//PTHR11260:SF227 - GLUTATHIONE S-TRANSFERASE, GST, SUPERFAMILY, GST DOMAIN CONTAINING // SUBFAMILY NOT NAMED
Potri.010G060900.1|PACid:26979076	(1 of 7) PTHR11260//PTHR11260:SF227 - GLUTATHIONE S-TRANSFERASE, GST, SUPERFAMILY, GST DOMAIN CONTAINING // SUBFAMILY NOT NAMED
Potri.001G352400.1|PACid:27041689	(1 of 2) PTHR31221:SF19 - WRKY TRANSCRIPTION FACTOR 28-RELATED
Potri.010G106900.1|PACid:26979152	similar to scab resistance protein. [ORG:Pyrus communis]; [ co-ortholog (1of2) of At2g34930, CAE46478, ]
Potri.001G255100.1|PACid:27043746	similar to beta-1; similar to 3-glucanase. [ORG:Glycine max]; [ co-ortholog (4of4) of T05962, AAS09832, AAS09873, T05959, AAS09853, AAC04712, AAS09858, AAS09840, BAC66186, AAS09850, AAS09843, AAS09855, AAS09851, AAS09837, AAS09878, AAS09863, AAS09862, AAS
Potri.009G109500.1|PACid:26987092	- (1 of 2) KOG0266//KOG0271 - WD40 repeat-containing protein // Notchless-like WD40 repeat-containing protein
Potri.006G067300.1|PACid:27003890	(1 of 8) PTHR33021:SF55 - BLUE COPPER PROTEIN
Potri.017G036700.1|PACid:26984713	similar to raffinose synthase. [ORG:Cucumis sativus]; [ co-ortholog (1of3) of AAD02832, ]
Potri.010G061600.2|PACid:26979340	(1 of 9) PTHR11260//PTHR11260:SF327 - GLUTATHIONE S-TRANSFERASE, GST, SUPERFAMILY, GST DOMAIN CONTAINING // SUBFAMILY NOT NAMED
Potri.012G001500.2|PACid:27048969	(1 of 6) 1.10.3.11 - Ubiquinol oxidase (non-electrogenic) / Ubiquinol oxidase
Potri.014G161300.6|PACid:27033266	(1 of 3) K00122 - formate dehydrogenase (FDH)
Potri.012G078900.2|PACid:27050764	(1 of 2) PTHR23315:SF116 - U-BOX DOMAIN-CONTAINING PROTEIN 18-RELATED
Potri.005G069500.1|PACid:27028167	(1 of 2) PTHR31719:SF17 - NAC DOMAIN-CONTAINING PROTEIN 102-RELATED
Potri.017G080900.2|PACid:26984793
Potri.001G173200.1|PACid:27044864	(1 of 12) PTHR23241 - LATE EMBRYOGENESIS ABUNDANT PLANTS LEA-RELATED
Potri.001G173000.1|PACid:27043003	similar to seed maturation protein PM30. [ORG:Glycine max]; [ ortholog of O49817,At3g15670,CAC39110,CAA12027,CAC39160,AAD30864,At1g52690,CAA12026,O49816,]
Potri.001G158800.1|PACid:27048020	(1 of 51) PF05678 - VQ motif (VQ)
Potri.001G334500.1|PACid:27041892	similar to hypothetical protein; [ ortholog of At5g40790,At5g40800,At3g27250,]
Potri.010G072300.1|PACid:26979607	similar to ETHYLENE RESPONSE FACTOR 1; [ ortholog of At3g23240,]
Potri.015G133900.4|PACid:27019108	(1 of 2) PTHR13832//PTHR13832:SF307 - PROTEIN PHOSPHATASE 2C // SUBFAMILY NOT NAMED
Potri.006G214300.1|PACid:27008744	exocyst subunit EXO70 family protein; [ ortholog of At3g09520,At3g09530,]
Potri.010G206600.1|PACid:26979183	exocyst subunit EXO70 family protein; [ ortholog of At3g09520,At3g09530,]
Potri.008G149200.2|PACid:27038908	(1 of 5) PTHR24322:SF566 - GLUCOSE AND RIBITOL DEHYDROGENASE HOMOLOG 1-RELATED
Potri.014G116800.1|PACid:27033467	similar to putative galactinol synthase. [ORG:Pisum sativum]; [ co-ortholog (2of2) of At2g47180, CAB51130, CAF21715, ]
Potri.013G018000.1|PACid:26995191	similar to heat shock protein 70 cognate. [ORG:Salix gilgiana]; [ co-ortholog (10of11) of S14992, CAA44620, CAA83548, 1805333A, CAA67588, AAN87001, S08662, CAA67867, S44168, CAA82915, T09535, AAA82975, S53498, CAA36067, S42078, BAA34919, AAG23797, P26413,
Potri.012G078900.1|PACid:27050763	(1 of 2) PTHR23315:SF116 - U-BOX DOMAIN-CONTAINING PROTEIN 18-RELATED
Potri.014G146000.1|PACid:27032089	(1 of 3) PTHR11926:SF98 - UDP-GLYCOSYLTRANSFERASE 75B1-RELATED
Potri.015G018800.1|PACid:27018380	(1 of 3) PTHR13832//PTHR13832:SF326 - PROTEIN PHOSPHATASE 2C // SUBFAMILY NOT NAMED
Potri.005G195000.1|PACid:27029848	similar to AP2 domain-containing transcription factor; putative; similar to transcription factor; [ co-ortholog (1of2) of At5g64750, ]
Potri.001G388900.1|PACid:27044511	(1 of 15) K00422 - polyphenol oxidase (E1.10.3.1)
Potri.001G393800.1|PACid:27040945	similar to nine-cis-epoxycarotenoid dioxygenase3. [ORG:Pisum sativum]; [ ortholog of At3g14440,BAC10551,At1g78390,]
Potri.009G063300.1|PACid:26988078	similar to unnamed protein product. [ORG:Fragaria x ananassa]; [ co-ortholog (1of6) of AAK28509, CAC09054, AAD10327, CAC09053, CAC09056, ]
Potri.005G214000.1|PACid:27028151	similar to expressed protein in Arabidopsis thaliana; similar to low similarity to N-methyl-D-aspartate receptor-associated protein (Drosophila melanogaster) GI:567104; [ co-ortholog (1of2) of At3g63310, ]
Potri.010G115100.1|PACid:26981423
Potri.007G089000.9|PACid:27014898	similar to 1L-myo-inositol 1-phosphate synthase. [ORG:Phaseolus vulgaris]; [ co-ortholog (2of2) of AAA91164, AAK72098, At2g22240, T10964, At4g39800, AAK69514, AAK49896, Q41107, CAH68559, ]
Potri.010G107000.1|PACid:26978894	similar to scab resistance protein. [ORG:Pyrus communis]; [ co-ortholog (1of2) of At2g34930, CAE46478, ]
Potri.001G318500.1|PACid:27046591	similar to inorganic phosphate transporter (PHT5); similar to inorganic phosphate transporter (PHT5) (Arabidopsis thaliana) GI:2780345; similar to phosphate transporter; [ ortholog of At2g32830,]
Potri.002G032700.1|PACid:27023616	(1 of 1) PTHR23070//PTHR23070:SF30 - BCS1 AAA-TYPE ATPASE // SUBFAMILY NOT NAMED
Potri.011G113400.1|PACid:27002331	(1 of 6) PTHR11260//PTHR11260:SF317 - GLUTATHIONE S-TRANSFERASE, GST, SUPERFAMILY, GST DOMAIN CONTAINING // SUBFAMILY NOT NAMED
Potri.015G091900.1|PACid:27018799	similar to expressed protein in Arabidopsis thaliana; [ co-ortholog (1of2) of At3g48510, At5g63350, ]
Potri.009G037300.4|PACid:26987524	similar to protein phosphatase 2C; putative; similar to PP2C; putative; similar to ABA induced protein phosphatase 2C; similar to Fagus sylvatica; similar to EMBL:FSY277743; [ ortholog of At5g59220,]
Potri.008G151300.2|PACid:27038484	similar to expressed protein in Arabidopsis thaliana; similar to Arabidopsis hypothetical protein PID:e326839 (gb|Z97337|contains) transmembrane domains ; [ co-ortholog (1of3) of At1g05360, ]
Potri.004G000400.1|PACid:26990657	similar to truncated Kunitz trypsin inhibitor. [ORG:Glycine max]; [ co-ortholog (6of6) of AAK20290, ]
Potri.001G404100.1|PACid:27041070	no apical meristem (NAM) family protein; similar to NAM (no apical meristem) GB:CAA63101 from (Petunia 10 hybrida); [ co-ortholog (2of2) of At3g15500, At1g52890, ]
Potri.008G054000.1|PACid:27038346	similar to heat shock protein 70; putative; similar to HSP70; putative; similar to strong similarity to heat shock protein GI:425194 (Spinacia oleracea); [ co-ortholog (3of3) of At3g12580, ]
Potri.007G089000.2|PACid:27014894	similar to 1L-myo-inositol 1-phosphate synthase. [ORG:Phaseolus vulgaris]; [ co-ortholog (2of2) of AAA91164, AAK72098, At2g22240, T10964, At4g39800, AAK69514, AAK49896, Q41107, CAH68559, ]
Potri.004G179300.1|PACid:26989675	similar to putative glucosyltransferase. [ORG:Phaseolus lunatus]; [ co-ortholog (18of18) of Q9ZSK5, P56725, AAM09516, CAD28205, BAB86925, AAD51778, AAM09513, AAD04166, AAM09514, AAM09517, ]
Potri.006G134300.4|PACid:27008616	(1 of 1) K14157 - alpha-aminoadipic semialdehyde synthase (AASS)
Potri.002G163700.1|PACid:27021850	similar to 1-aminocyclopropane-1-carboxylate synthase. [ORG:Cucurbita maxima]; [ ortholog of P23279,BAA00838,AAN07180,At3g61510,S20920,At5g28360,1710321A,AAL78631,BAA93714,BAA33374,AAG12246,AAA33113,B41141,BAA78333,]
Potri.008G174100.1|PACid:27036975	similar to beta-amylase; putative; similar to 1; similar to 4-alpha-D-glucan maltohydrolase; putative; similar to beta-amylase enzyme (Arabidopsis thaliana) GI:6065749; similar to beta-amylase PCT-BMYI from (Solanum tuberosum); [ co-ortholog (1of2) of At3
Potri.013G014300.1|PACid:26994873	similar to expressed protein in Arabidopsis thaliana; [ ortholog of At3g10020,]
Potri.002G076600.1|PACid:27024199
Potri.001G092400.1|PACid:27041559	similar to AP2 domain-containing transcription factor; putative; [ co-ortholog (2of2) of At1g64380, ]
Potri.002G191600.1|PACid:27021288	similar to putative galactinol synthase. [ORG:Pisum sativum]; [ co-ortholog (1of2) of At2g47180, CAB51130, CAF21715, ]
Potri.003G109200.2|PACid:26999654	similar to Heat shock 22 kDa protein; similar to mitochondrial precursor. [ORG:Glycine max]; [ ortholog of Q39818,At4g25200,At5g51440,]
Potri.011G112400.1|PACid:27001683	(1 of 2) PTHR10543:SF26 - 9-CIS-EPOXYCAROTENOID DIOXYGENASE NCED3, CHLOROPLASTIC-RELATED
Potri.003G142500.1|PACid:26998061	(1 of 5) PTHR13301:SF51 - CELLULOSE SYNTHASE-LIKE PROTEIN G1-RELATED
Potri.012G011300.1|PACid:27049926	(1 of 14) KOG2345 - Serine/threonine protein kinase/TGF-beta stimulated factor
Potri.006G024200.1|PACid:27005208	(1 of 3) PTHR11260//PTHR11260:SF314 - GLUTATHIONE S-TRANSFERASE, GST, SUPERFAMILY, GST DOMAIN CONTAINING // SUBFAMILY NOT NAMED
Potri.013G137200.1|PACid:26993599	(1 of 6) PTHR11260//PTHR11260:SF317 - GLUTATHIONE S-TRANSFERASE, GST, SUPERFAMILY, GST DOMAIN CONTAINING // SUBFAMILY NOT NAMED
Potri.011G114000.1|PACid:27002791	(1 of 6) PTHR11260//PTHR11260:SF317 - GLUTATHIONE S-TRANSFERASE, GST, SUPERFAMILY, GST DOMAIN CONTAINING // SUBFAMILY NOT NAMED
Potri.006G122400.1|PACid:27007761	(1 of 2) PTHR21576//PTHR21576:SF18 - UNCHARACTERIZED NODULIN-LIKE PROTEIN // SUBFAMILY NOT NAMED
Potri.005G233300.1|PACid:27028416	(1 of 210) PF00847 - AP2 domain (AP2)
Potri.003G109200.1|PACid:26999653	similar to Heat shock 22 kDa protein; similar to mitochondrial precursor. [ORG:Glycine max]; [ ortholog of Q39818,At4g25200,At5g51440,]
Potri.016G101700.2|PACid:27011932	regulator of chromosome condensation (RCC1) family protein; similar to UVB-resistance protein UVR8; similar to Arabidopsis thaliana; similar to EMBL:AF130441; [ co-ortholog (1of2) of At3g55580, ]
Potri.004G026200.1|PACid:26992568	(1 of 16) PTHR27002:SF122 - CYSTEINE-RICH RECEPTOR-LIKE PROTEIN KINASE 28-RELATED
Potri.010G061700.1|PACid:26978879	(1 of 7) PTHR11260//PTHR11260:SF227 - GLUTATHIONE S-TRANSFERASE, GST, SUPERFAMILY, GST DOMAIN CONTAINING // SUBFAMILY NOT NAMED
Potri.008G149200.3|PACid:27038911	(1 of 5) PTHR24322:SF566 - GLUCOSE AND RIBITOL DEHYDROGENASE HOMOLOG 1-RELATED
Potri.008G062300.1|PACid:27039401	similar to 18.2 kDa class I heat shock protein (HSP 18.2).; [ co-ortholog (1of4) of At5g59720, At1g53540, ]
Potri.002G050800.2|PACid:27024397	(1 of 25) PF04570 - zinc-finger of the FCS-type, C2-C2 (zf-FLZ)
Potri.004G169200.1|PACid:26991675	- proline-rich family protein; similar to proline-rich extensin domain containing protein; [ ortholog of At2g16630,]
Potri.005G020200.1|PACid:27029097	similar to calmodulin-binding protein 60-C. [ORG:Phaseolus vulgaris]; [ co-ortholog (3of9) of AAN65368, CAB71126, AAN65369, ]
Potri.012G141300.1|PACid:27050650	similar to stress-responsive protein-related; weakly similar to Low-temperature-induced 65 kDa protein (Desiccation-responsive protein 29B) (Swiss-Prot:Q04980) (Arabidopsis thaliana); [ co-ortholog (1of2) of At4g25580, ]
Potri.001G261900.2|PACid:27045926	(1 of 3) PTHR12385:SF4 - PROTEIN PNS1
Potri.004G017600.1|PACid:26991331	(1 of 19) 2.3.1.224 - Acetyl-CoA-benzylalcohol acetyltransferase
Potri.001G042600.1|PACid:27047630	similar to heat shock protein 70 cognate. [ORG:Salix gilgiana]; [ co-ortholog (3of11) of S14992, CAA44620, CAA83548, 1805333A, CAA67588, AAN87001, S08662, CAA67867, S44168, CAA82915, T09535, AAA82975, S53498, CAA36067, S42078, BAA34919, AAG23797, P26413,
Potri.015G133900.1|PACid:27019105	(1 of 2) PTHR13832//PTHR13832:SF307 - PROTEIN PHOSPHATASE 2C // SUBFAMILY NOT NAMED
Potri.015G133900.2|PACid:27019106	(1 of 2) PTHR13832//PTHR13832:SF307 - PROTEIN PHOSPHATASE 2C // SUBFAMILY NOT NAMED
Potri.005G048700.4|PACid:27027326	(1 of 4) 2.5.1.51 - Beta-pyrazolylalanine synthase / Pyrazolylalaninase
Potri.006G177500.1|PACid:27004299	(1 of 2) PTHR11863:SF2 - PROTEIN ECERIFERUM 3
Potri.009G155200.3|PACid:26986612	similar to TITAN7; similar to STRUCTURAL MAINTENANCE OF CHROMOSOMES 1; similar to TITAN8; [ co-ortholog (1of2) of At2g27170, ]
Potri.001G254600.5|PACid:27047543	similar to THUMP domain-containing protein; [ co-ortholog (2of2) of At5g12410, ]
Potri.016G126100.1|PACid:27012480	similar to Dehydration responsive element binding protein 2E (DREB2E protein).; [ co-ortholog (1of2) of At2g38340, ]
Potri.016G126100.2|PACid:27012479	similar to Dehydration responsive element binding protein 2E (DREB2E protein).; [ co-ortholog (1of2) of At2g38340, ]
Potri.013G005900.1|PACid:26993913	similar to galactinol synthase. [ORG:Glycine max]; [ co-ortholog (1of3) of AAM96867, At1g09350, At1g56600, ]
Potri.016G065900.1|PACid:27013765	ABC transporter family protein; ABC transporter family protein; [ co-ortholog (1of2) of At5g06530, ]
Potri.006G223900.1|PACid:27005125	similar to heat shock protein 17.7 - garden pea. [ORG:Pisum sativum]; [ ortholog of At5g12020,P05477,S01859,P19242,At5g12030,T09684,CAA67206,HHPM17,]
Potri.007G026400.5|PACid:27017059	similar to Succinate dehydrogenase [ubiquinone] flavoprotein subunit; similar to mitochondrial (EC 1.3.5.1) (FP) (Flavoprotein subunit of complex II).; [ ortholog of At5g66760,At2g18450,]
Potri.005G040300.3|PACid:27029592	(1 of 2) PTHR13268:SF0 - BREAST CARCINOMA-AMPLIFIED SEQUENCE 3
Potri.016G005100.3|PACid:27012097	similar to phosphatidylinositol-phosphatidylcholine transfer protein SEC14 homolog Ssh1 - soybean. [ORG:Glycine max]; [ co-ortholog (2of2) of T05949, AAB94598, ]
Potri.014G179400.2|PACid:27034833	(1 of 1) PTHR11654:SF90 - PROTEIN NRT1/ PTR FAMILY 7.2
Potri.003G167500.1|PACid:26997472	(1 of 1) PF00612//PF02179 - IQ calmodulin-binding motif (IQ) // BAG domain (BAG)
Potri.007G089000.12|PACid:27014893	similar to 1L-myo-inositol 1-phosphate synthase. [ORG:Phaseolus vulgaris]; [ co-ortholog (2of2) of AAA91164, AAK72098, At2g22240, T10964, At4g39800, AAK69514, AAK49896, Q41107, CAH68559, ]
Potri.001G152300.1|PACid:27044047	(1 of 5) 3.6.3.20 - Glycerol-3-phosphate-transporting ATPase
Potri.001G307500.1|PACid:27044012	(1 of 9) PTHR13789//PTHR13789:SF234 - MONOOXYGENASE // SUBFAMILY NOT NAMED
Potri.012G022400.1|PACid:27050863	similar to heat shock 22K protein - soybean (fragment). [ORG:Glycine max]; [ co-ortholog (1of3) of At4g27670, S00375, ]
Potri.016G101700.5|PACid:27011933	regulator of chromosome condensation (RCC1) family protein; similar to UVB-resistance protein UVR8; similar to Arabidopsis thaliana; similar to EMBL:AF130441; [ co-ortholog (1of2) of At3g55580, ]
